# Supplementary material for: 5-Butyl­amino-2-[2-(dimethyl­amino)eth­yl]-1H-benz[de]isoquinoline-1,3(2H)-dione
Source: Acta Crystallogr Sect E Struct Rep Online. 2010 May 26;66(Pt 6):o1454. doi: 10.1107/S1600536810018702 (PMC2979579; doi:10.1107/S1600536810018702)
Supplement: Supplementary file 2 [file e-66-o1454-Isup2.hkl]

# 
# h,k,l, Fc-squared, Fo-squared, sigma(Fo-squared) and status flag 
# 
data_I
_shelx_title ' cd27575 in P-1' 
_shelx_refln_list_code          4 
_shelx_F_calc_maximum      280.34 
_exptl_crystal_F_000       728.00 
_reflns_d_resolution_high  0.8107 
 
loop_ 
 _symmetry_equiv_pos_as_xyz 
 'x, y, z' 
 '-x, -y, -z' 
 
_cell_length_a    11.5978 
_cell_length_b    12.5362 
_cell_length_c    14.3721 
_cell_angle_alpha  72.329 
_cell_angle_beta   70.599 
_cell_angle_gamma  70.759 
 
_shelx_F_squared_multiplier     1.000 
 
loop_ 
 _refln_index_h 
 _refln_index_k 
 _refln_index_l 
 _refln_F_squared_calc 
 _refln_F_squared_meas 
 _refln_F_squared_sigma 
 _refln_observed_status 
   1   0   0       68.85       60.41      3.18 o 
   2   0   0      258.81      319.95      6.53 o 
   3   0   0        5.81        1.95      1.41 o 
   4   0   0      146.96      175.67      6.65 o 
   5   0   0      245.17      245.71      9.11 o 
   6   0   0      112.47      105.37      9.78 o 
   7   0   0        0.29        1.99      3.87 o 
   8   0   0       24.99       29.81      8.37 o 
   9   0   0       24.98       24.73      8.66 o 
  10   0   0       27.20       22.08      8.76 o 
  11   0   0       25.73       30.69     11.24 o 
  12   0   0       50.84       42.12     13.02 o 
  13   0   0       10.32        6.87     18.71 o 
 -12   1   0      122.44       99.69     19.01 o 
 -11   1   0       15.68       11.73      7.56 o 
 -10   1   0        2.60        0.33      5.80 o 
  -9   1   0        1.50        2.80      5.76 o 
  -8   1   0       42.21       45.35     10.63 o 
  -7   1   0        4.58        0.39      4.27 o 
  -6   1   0      121.08      132.54     14.17 o 
  -5   1   0       17.06       25.80      6.48 o 
  -4   1   0      113.06      102.49      9.44 o 
  -3   1   0      902.54      769.22     20.54 o 
  -2   1   0    10557.91    12073.05     83.42 o 
  -1   1   0     2216.39     2324.58     25.53 o 
   1   1   0    19063.09    18926.24    155.17 o 
   2   1   0     1729.37     1304.82    315.95 o 
   3   1   0      190.95      162.95      8.24 o 
   4   1   0      187.72      192.68      7.63 o 
   5   1   0       87.00      101.43      6.35 o 
   6   1   0      210.40      201.73     16.56 o 
   7   1   0       53.91       59.59     10.13 o 
   8   1   0        3.77        3.56      4.55 o 
   9   1   0        0.11        8.19      5.87 o 
  10   1   0      509.69      440.71     80.91 o 
  11   1   0      233.53      216.30     23.91 o 
  12   1   0       33.79       27.05     14.65 o 
  13   1   0        0.52        1.69      8.23 o 
 -12   2   0      105.23       98.03     25.02 o 
 -11   2   0       66.66       57.74     18.54 o 
 -10   2   0       26.78       35.27     11.33 o 
  -9   2   0        0.16       -2.40      5.22 o 
  -8   2   0        4.84       -0.57      4.52 o 
  -7   2   0       45.63       38.96      9.78 o 
  -6   2   0       90.69       96.11     13.33 o 
  -5   2   0      310.00      299.28     21.99 o 
  -4   2   0      222.24      227.03     13.78 o 
  -3   2   0      387.75      339.34     18.73 o 
  -2   2   0    55236.34    61468.66   4569.05 o 
  -1   2   0      530.98      556.08     19.88 o 
   1   2   0        4.09        0.45      1.92 o 
   2   2   0    11221.10    11066.59    520.13 o 
   3   2   0     5849.37     5479.43    299.35 o 
   4   2   0     2013.85     1196.69    519.92 o 
   5   2   0       77.46       76.55     11.34 o 
   6   2   0       37.72       38.45     11.26 o 
   7   2   0      308.78      292.69     12.50 o 
   8   2   0       29.35       21.88      6.80 o 
   9   2   0       10.38       11.37      6.33 o 
  10   2   0       28.16       17.92      8.43 o 
  11   2   0       84.31      139.87     30.21 o 
  12   2   0       14.28       19.38     10.59 o 
  13   2   0       10.94       15.89     11.04 o 
 -12   3   0        0.06        6.56      9.88 o 
 -11   3   0        0.78        7.70     14.93 o 
 -10   3   0       12.73       18.03      9.55 o 
  -9   3   0        2.53        3.29      5.85 o 
  -8   3   0       40.99       42.08     10.81 o 
  -7   3   0        0.41        0.46      4.06 o 
  -6   3   0       13.20       15.97      6.80 o 
  -5   3   0      122.71      156.32     14.44 o 
  -4   3   0       57.66       74.79     12.34 o 
  -3   3   0     1122.01     1157.34     42.04 o 
  -2   3   0      469.62      605.32     27.08 o 
  -1   3   0    78591.98    83980.51    545.18 o 
   0   3   0    11351.93     6724.80     76.57 o 
   1   3   0       56.00       52.84      4.06 o 
   2   3   0     4561.78     4750.09     69.19 o 
   3   3   0     3151.54     2815.09     29.71 o 
   4   3   0       50.99       55.75      5.19 o 
   5   3   0      128.93      119.22      6.98 o 
   6   3   0       25.86       25.65      4.45 o 
   7   3   0        3.33        6.59      3.15 o 
   8   3   0        0.61        3.24      3.84 o 
   9   3   0      316.44      296.97     32.13 o 
  10   3   0      138.99      156.11     30.21 o 
  11   3   0       20.63       36.51     16.45 o 
  12   3   0        7.48       30.65     14.99 o 
  13   3   0        5.94       15.21     11.72 o 
 -11   4   0        0.00        2.46      8.31 o 
 -10   4   0        4.74        8.71      8.56 o 
  -9   4   0       24.75       35.93     11.32 o 
  -8   4   0       29.30       30.82      9.68 o 
  -7   4   0       19.67       11.66      6.50 o 
  -6   4   0        0.25        2.29      5.23 o 
  -5   4   0        4.25        1.24      4.96 o 
  -4   4   0      578.84      661.78     37.12 o 
  -3   4   0       16.45       25.92      8.90 o 
  -2   4   0      609.13      725.58     32.39 o 
  -1   4   0     2486.62     2467.74     54.34 o 
   0   4   0     2687.85     2670.27     49.64 o 
   1   4   0      275.64      295.47     22.39 o 
   2   4   0      390.03      429.65     10.03 o 
   3   4   0        6.55        6.20      5.52 o 
   4   4   0      867.34      781.73     33.48 o 
   5   4   0      317.24      321.90     11.92 o 
   6   4   0       82.68       88.40      6.90 o 
   7   4   0       34.87       37.06      5.85 o 
   8   4   0       34.80       36.77      8.85 o 
   9   4   0      878.08      862.32     52.91 o 
  10   4   0      439.43      438.17     40.25 o 
  11   4   0       58.11       37.42     16.23 o 
  12   4   0        1.71       10.37     11.50 o 
  13   4   0        5.78       -1.69      7.66 o 
 -11   5   0        0.61       -2.59     14.76 o 
 -10   5   0        2.07        8.34     12.96 o 
  -9   5   0       12.86       13.07     12.06 o 
  -8   5   0        0.16        0.00      7.78 o 
  -7   5   0       28.70       28.74     13.86 o 
  -6   5   0       23.63       29.18     17.41 o 
  -5   5   0      267.52      251.75     26.38 o 
  -4   5   0      128.89      122.98     21.42 o 
  -3   5   0    19073.80    20828.96    231.28 o 
  -2   5   0      346.44      403.63     26.05 o 
  -1   5   0       76.25      104.26     11.95 o 
   0   5   0       80.17      117.90     11.27 o 
   1   5   0       67.84       94.34     15.50 o 
   2   5   0      139.55      135.86     16.12 o 
   3   5   0        0.00       -1.24      4.51 o 
   4   5   0      175.30      135.74     16.57 o 
   5   5   0        8.80       14.09      8.57 o 
   6   5   0      722.13      700.93     39.49 o 
   7   5   0        0.29        3.17      4.54 o 
   8   5   0       32.37       42.24     10.04 o 
   9   5   0       68.11       64.69     20.17 o 
  10   5   0       89.75      121.61     26.71 o 
  11   5   0       24.76       35.28     16.45 o 
  12   5   0        3.72        3.72      8.90 o 
  13   5   0        0.00        7.33      9.80 o 
 -10   6   0        4.41        1.69     14.20 o 
  -9   6   0        1.06        0.23     10.03 o 
  -8   6   0        2.35       11.38     11.27 o 
  -7   6   0       22.45       23.33     12.85 o 
  -6   6   0       12.47        2.25      8.57 o 
  -5   6   0        0.24        1.69      5.86 o 
  -4   6   0       39.54       25.70     11.72 o 
  -3   6   0       39.70       21.75      9.69 o 
  -2   6   0     7138.06     8098.68    131.09 o 
  -1   6   0      589.24      782.20     35.43 o 
   0   6   0      282.23      288.22     19.28 o 
   1   6   0        3.01        3.25      2.79 o 
   2   6   0       51.51       57.05     13.02 o 
   3   6   0      182.02      156.95     28.24 o 
   4   6   0       15.22       30.20     10.82 o 
   5   6   0        5.37        4.17      8.11 o 
   6   6   0       86.47       77.21     18.26 o 
   7   6   0      142.27      139.28     15.71 o 
   8   6   0      856.13      778.09     48.68 o 
   9   6   0      107.79      132.17     17.30 o 
  10   6   0        2.66        6.31      9.92 o 
  11   6   0        4.01        5.52     10.48 o 
  12   6   0        0.72       -0.34      8.11 o 
  13   6   0        0.07       17.69     10.93 o 
  -9   7   0        0.01        2.70      7.33 o 
  -8   7   0        0.02        0.45      8.23 o 
  -7   7   0        1.33        5.97      9.02 o 
  -6   7   0        0.45       -2.37      7.10 o 
  -5   7   0      855.93      796.25     69.44 o 
  -4   7   0        0.09        3.04      6.99 o 
  -3   7   0      177.85      176.42     25.59 o 
  -2   7   0      246.78      231.34     22.89 o 
  -1   7   0        0.71        9.13      5.30 o 
   0   7   0       87.90      118.80     13.75 o 
   1   7   0      291.64      341.08     28.41 o 
   2   7   0      147.88      152.93     11.39 o 
   3   7   0      106.26      104.60     13.24 o 
   4   7   0      138.97      148.68     20.85 o 
   5   7   0        3.08        3.04      7.44 o 
   6   7   0        4.86        8.34     10.03 o 
   7   7   0       75.41       79.35     20.18 o 
   8   7   0      540.04      503.65     31.92 o 
   9   7   0      333.71      334.77     23.18 o 
  10   7   0       94.05       91.75     23.89 o 
  11   7   0       14.49       16.00     13.52 o 
  12   7   0        0.80       -3.61      9.02 o 
  13   7   0        0.46       12.96     12.28 o 
  -9   8   0        0.29        3.04      8.90 o 
  -8   8   0        0.06        0.68      8.00 o 
  -7   8   0        0.73        2.93      8.34 o 
  -6   8   0       49.11       30.88     15.22 o 
  -5   8   0        2.62        7.55     10.26 o 
  -4   8   0     4309.91     3758.16    110.91 o 
  -3   8   0      137.36      161.75     25.93 o 
  -2   8   0      221.49      279.58     26.38 o 
  -1   8   0       36.15       40.01     11.83 o 
   0   8   0       59.77       69.99     14.20 o 
   1   8   0        3.98        5.31      3.79 o 
   2   8   0        0.54        3.94      4.25 o 
   3   8   0        8.44       20.74     10.26 o 
   4   8   0       18.59       16.23     10.14 o 
   5   8   0      204.70      197.39     24.12 o 
   6   8   0      112.32      128.27     24.35 o 
   7   8   0      349.14      301.38     31.57 o 
   8   8   0       96.48      114.40     20.46 o 
   9   8   0       98.33       94.69     16.27 o 
  10   8   0       65.03       74.30     15.03 o 
  11   8   0        1.34        3.49     11.16 o 
  12   8   0        0.09       -0.34      8.11 o 
  -8   9   0        0.47        2.70      7.55 o 
  -7   9   0       19.13       15.89     11.72 o 
  -6   9   0       45.37       40.57     18.48 o 
  -5   9   0        2.15        1.24      9.02 o 
  -4   9   0        7.73       -3.49      6.65 o 
  -3   9   0      581.32      528.02     41.28 o 
  -2   9   0       22.96       28.10      8.65 o 
  -1   9   0        8.24        8.24      5.42 o 
   0   9   0        4.08        1.37      3.39 o 
   1   9   0        0.55        3.05      5.20 o 
   2   9   0       14.79       24.91     12.96 o 
   3   9   0        2.50       17.36     11.16 o 
   4   9   0       23.82       15.10     11.50 o 
   5   9   0        9.18       17.81     11.50 o 
   6   9   0      525.24      527.78     40.15 o 
   7   9   0      788.27      769.56     50.09 o 
   8   9   0       25.18       26.23      9.26 o 
   9   9   0        0.41        4.66      7.30 o 
  10   9   0       18.74       21.51      9.79 o 
  11   9   0        1.58        6.42      9.58 o 
  12   9   0       16.26       20.62     10.48 o 
  -7  10   0        0.41        0.90      9.47 o 
  -6  10   0      470.66      387.63     41.94 o 
  -5  10   0        0.99        7.44      9.92 o 
  -4  10   0        0.52        1.47      8.34 o 
  -3  10   0        9.98        2.14      8.23 o 
  -2  10   0       22.56       25.92     12.17 o 
  -1  10   0       63.65       62.44     17.02 o 
   0  10   0       54.61       55.54     11.59 o 
   1  10   0        8.19        9.24      9.47 o 
   2  10   0        0.11       -2.59      7.89 o 
   3  10   0      104.66      129.51     24.12 o 
   4  10   0        2.30       10.37     10.14 o 
   5  10   0      168.49      185.31     28.29 o 
   6  10   0       79.52      108.43     24.01 o 
   7  10   0      298.70      259.41     31.23 o 
   8  10   0        1.02        8.65      7.55 o 
   9  10   0        0.22        2.36      7.28 o 
  10  10   0       12.35       11.85      9.23 o 
  11  10   0       13.21       21.07     11.95 o 
  -6  11   0        0.31        0.23     10.03 o 
  -5  11   0      585.98      484.87     45.78 o 
  -4  11   0      110.01      120.49     28.40 o 
  -3  11   0       14.18       14.88     12.06 o 
  -2  11   0       12.87        8.57      8.90 o 
  -1  11   0        0.02        8.90      9.92 o 
   0  11   0        1.09        8.11     10.59 o 
   1  11   0        3.98        9.13     10.03 o 
   2  11   0       12.31       20.06     12.74 o 
   3  11   0        2.35       14.20     10.14 o 
   4  11   0        8.37       13.07     10.48 o 
   5  11   0      130.76      137.51     27.16 o 
   6  11   0       68.90       77.54     21.75 o 
   7  11   0        9.13       21.86     14.88 o 
   8  11   0        7.99       14.08      8.95 o 
   9  11   0        5.05       15.45      8.84 o 
  10  11   0        0.98        9.63      7.82 o 
  11  11   0        1.58        2.89      7.92 o 
  -4  12   0       55.17       54.55     17.69 o 
  -3  12   0        4.79       -2.37      8.00 o 
  -1  12   0        1.71       12.06     10.82 o 
   0  12   0       15.31       34.49     15.10 o 
   1  12   0       11.40       20.74     14.54 o 
   2  12   0        0.53        8.23      9.80 o 
   3  12   0        1.49        7.66     10.59 o 
   4  12   0        9.14       15.55     13.19 o 
   5  12   0      250.84      269.76     36.97 o 
   6  12   0      252.91      280.58     38.67 o 
   7  12   0        0.25        8.57     11.95 o 
   8  12   0        0.11        7.57      8.01 o 
   9  12   0        0.36        6.69      7.83 o 
  10  12   0        2.03       12.84      9.27 o 
  -2  13   0        1.09       14.09     12.17 o 
  -1  13   0        0.32        7.55      8.68 o 
   0  13   0        1.00        8.34     10.93 o 
   1  13   0        1.58       -4.28      8.90 o 
   2  13   0       10.69       26.37     13.97 o 
   3  13   0        0.68       10.82     11.38 o 
   4  13   0       54.89       58.94     18.60 o 
   5  13   0        0.01        6.09     11.04 o 
   6  13   0       58.61       40.69     17.92 o 
   7  13   0        0.06       17.02     11.72 o 
   8  13   0        4.77        4.20      8.13 o 
   9  13   0        1.17        1.47      9.64 o 
   7  14   0        8.78        4.51     17.81 o 
  -6 -14   1        0.45        0.56     15.78 o 
  -5 -14   1        0.45        4.06      8.11 o 
  -4 -14   1       69.99       50.38     16.45 o 
  -8 -13   1       24.35       29.98     18.60 o 
  -7 -13   1       10.20       12.40     14.43 o 
  -6 -13   1       83.15       88.36     25.47 o 
  -5 -13   1      107.13       83.29     23.44 o 
  -9 -12   1       14.53       22.36     19.84 o 
  -8 -12   1        9.33       25.88      9.87 o 
  -7 -12   1        4.48        7.53      7.09 o 
  -6 -12   1       86.61       88.88     17.02 o 
  -5 -12   1      261.08      329.05     34.27 o 
  -4 -12   1       83.83       97.83     22.09 o 
  -3 -12   1        1.45       10.48     10.14 o 
  -2 -12   1       11.88       10.59     10.59 o 
  -1 -12   1        7.08       24.57     12.06 o 
   0 -12   1        2.96       14.31     11.38 o 
   1 -12   1       23.22       49.70     16.12 o 
   2 -12   1        1.51       11.83      9.13 o 
   4 -12   1       12.10       14.99     12.06 o 
 -10 -11   1       17.88       35.71     19.61 o 
  -9 -11   1        6.83        5.83      8.56 o 
  -8 -11   1       21.64       33.55     16.85 o 
  -7 -11   1        6.72        9.53      7.99 o 
  -6 -11   1      113.92      131.28     23.44 o 
  -5 -11   1      394.82      383.23     36.64 o 
  -4 -11   1       20.58       29.19     14.31 o 
  -3 -11   1       70.35       82.50     20.29 o 
  -2 -11   1       20.22       21.53     11.16 o 
  -1 -11   1       12.78       19.05     11.83 o 
   0 -11   1       47.06       50.72     17.02 o 
   1 -11   1        5.99        9.92      9.47 o 
   2 -11   1        4.02        2.03      8.23 o 
   3 -11   1       11.83       11.95     11.61 o 
   4 -11   1        2.99        2.70      9.13 o 
   5 -11   1      124.63      107.08     27.61 o 
   6 -11   1        0.00       -5.52      8.45 o 
 -11 -10   1       22.26       40.46     13.64 o 
 -10 -10   1        5.20       17.61      9.03 o 
  -9 -10   1        3.53        3.87      7.30 o 
  -8 -10   1        0.08        3.44      6.63 o 
  -7 -10   1      115.95      118.66     18.88 o 
  -6 -10   1      722.20      680.33     34.50 o 
  -5 -10   1       12.17       23.33     13.19 o 
  -4 -10   1        3.17        2.48     10.59 o 
  -3 -10   1       36.92       51.84     16.00 o 
  -2 -10   1       21.83       64.35     17.81 o 
  -1 -10   1        0.32       11.50     10.14 o 
   0 -10   1        1.24        1.35      7.66 o 
   1 -10   1        3.31        2.04      5.39 o 
   2 -10   1        0.65       -0.11      6.42 o 
   3 -10   1       16.07       19.72     11.61 o 
   4 -10   1       15.02       19.91      9.02 o 
   5 -10   1        0.15       -6.20      8.57 o 
   6 -10   1      169.49      150.59     32.69 o 
   7 -10   1        1.25        4.85      8.45 o 
 -12  -9   1        0.02       -3.38      9.47 o 
 -11  -9   1        1.51        5.97     11.16 o 
 -10  -9   1        7.30        8.67      8.11 o 
  -9  -9   1        6.94       11.26      7.65 o 
  -8  -9   1        4.34       11.48      8.78 o 
  -7  -9   1      263.32      241.54     20.69 o 
  -6  -9   1      570.16      548.29     30.68 o 
  -5  -9   1      240.28      230.99     26.49 o 
  -4  -9   1      100.96      129.17     23.33 o 
  -3  -9   1       19.51       12.62     10.93 o 
  -2  -9   1      132.37      133.35     22.54 o 
  -1  -9   1       34.43       31.90     13.52 o 
   0  -9   1       13.16       12.61      5.69 o 
   1  -9   1       15.92       40.57     13.86 o 
   2  -9   1        0.06       -1.01      5.75 o 
   3  -9   1        2.86       11.04      8.11 o 
   4  -9   1       36.58       30.88     13.64 o 
   5  -9   1       88.81       91.11     17.13 o 
   6  -9   1       24.88       27.95     16.12 o 
   7  -9   1       10.71       13.41     10.59 o 
   8  -9   1        0.01        1.35      8.23 o 
 -12  -8   1        1.27        9.58     10.71 o 
 -11  -8   1       10.00       20.29     13.30 o 
 -10  -8   1       28.50       39.42     11.94 o 
  -9  -8   1       43.11       52.71     12.47 o 
  -8  -8   1      298.47      274.45     34.50 o 
  -7  -8   1      177.20      186.78     20.56 o 
  -6  -8   1      217.00      187.63     26.94 o 
  -5  -8   1       16.75       10.71     10.14 o 
  -4  -8   1        0.63       -0.56      7.78 o 
  -3  -8   1      262.70      256.04     24.47 o 
  -2  -8   1       47.58       56.13     14.31 o 
  -1  -8   1        0.26        5.48      3.85 o 
   0  -8   1       15.44       12.27      5.16 o 
   1  -8   1       48.05       55.90     13.86 o 
   2  -8   1       81.39       81.26     18.26 o 
   3  -8   1        2.70        7.33      7.55 o 
   4  -8   1     1043.12     1005.30     56.76 o 
   5  -8   1       12.76       25.13     13.52 o 
   6  -8   1        3.42        5.52      9.92 o 
   7  -8   1       17.58       32.57     16.23 o 
   8  -8   1        1.24        9.24      8.57 o 
   9  -8   1       10.07       15.78     12.17 o 
 -12  -7   1        4.88        5.75      9.92 o 
 -11  -7   1        5.44        4.51     10.71 o 
 -10  -7   1        9.94        8.90     11.61 o 
  -9  -7   1        3.63        2.70      6.54 o 
  -8  -7   1      401.20      365.46     38.67 o 
  -7  -7   1      941.07      843.26     34.66 o 
  -6  -7   1       42.15       52.59     11.39 o 
  -5  -7   1        8.48        4.17      8.34 o 
  -4  -7   1      113.91      122.64     19.61 o 
  -3  -7   1      199.42      203.49     20.63 o 
  -2  -7   1       84.80       83.43     13.98 o 
  -1  -7   1      161.14      172.15     22.04 o 
   0  -7   1       73.27       73.71      9.98 o 
   1  -7   1      220.82      271.36     22.43 o 
   2  -7   1        3.82       12.51      7.21 o 
   3  -7   1      283.00      270.47     26.72 o 
   4  -7   1       68.05       86.00     20.85 o 
   5  -7   1      440.73      479.90     40.03 o 
   6  -7   1        0.00        3.38      8.57 o 
   7  -7   1        0.07        5.85      6.19 o 
   8  -7   1        3.30       -1.58      8.23 o 
   9  -7   1        4.73       13.97     10.37 o 
 -12  -6   1        0.87        1.69      9.80 o 
 -11  -6   1        4.49        6.54     10.48 o 
 -10  -6   1       14.82       11.95     10.48 o 
  -9  -6   1        4.51        2.78      6.05 o 
  -8  -6   1      709.04      662.94     30.64 o 
  -7  -6   1      607.11      578.93     27.54 o 
  -6  -6   1      166.47      184.01     16.30 o 
  -5  -6   1       40.03       42.37      8.91 o 
  -4  -6   1        7.38       11.27      8.23 o 
  -3  -6   1      111.48      123.61      7.18 o 
  -2  -6   1      262.67      290.13     12.45 o 
  -1  -6   1      379.64      444.67     25.49 o 
   0  -6   1       82.79       86.34     12.74 o 
   1  -6   1      546.36      698.97     33.84 o 
   2  -6   1      808.01      789.64     39.05 o 
   3  -6   1       15.61        6.99      6.65 o 
   4  -6   1      218.27      187.70     22.88 o 
   5  -6   1       10.32       11.72      9.13 o 
   6  -6   1       61.38       64.69     18.71 o 
   7  -6   1       12.74        9.92      8.90 o 
   8  -6   1        4.20        0.11      8.34 o 
   9  -6   1        1.55        7.33     11.50 o 
  10  -6   1        0.01       -7.21     11.61 o 
 -13  -5   1       12.49        7.44      9.58 o 
 -12  -5   1       18.29       40.80     18.37 o 
 -11  -5   1      111.41      164.78     33.02 o 
 -10  -5   1      128.40      152.05     30.43 o 
  -9  -5   1      336.79      331.69     34.05 o 
  -8  -5   1      408.58      390.11     22.70 o 
  -7  -5   1       68.70       71.69     12.30 o 
  -6  -5   1      130.72      131.02     14.15 o 
  -5  -5   1       92.18       87.11      5.95 o 
  -4  -5   1       54.72       46.25      4.29 o 
  -3  -5   1       28.45       30.64      3.79 o 
  -2  -5   1       78.82       89.95      6.71 o 
  -1  -5   1      272.29      334.05     21.76 o 
   0  -5   1     1661.20     1249.42     37.67 o 
   1  -5   1      106.22       95.14     11.72 o 
   2  -5   1       57.36       75.63     14.09 o 
   3  -5   1     5464.96     6064.25    113.90 o 
   4  -5   1        9.21       14.20      8.34 o 
   5  -5   1       82.96      121.95     22.54 o 
   6  -5   1      158.83      173.70     28.52 o 
   7  -5   1        2.75        3.27      7.55 o 
   8  -5   1       28.40       47.45     12.87 o 
   9  -5   1        1.07        0.11      8.68 o 
  10  -5   1        5.62        9.13     12.06 o 
  11  -5   1        0.57       17.81     19.27 o 
 -13  -4   1        6.77        1.47      8.79 o 
 -12  -4   1        1.94       12.28      9.69 o 
 -11  -4   1        7.20        3.27     10.59 o 
 -10  -4   1      168.96      209.21     34.04 o 
  -9  -4   1      594.01      579.81     44.44 o 
  -8  -4   1      608.44      583.69     41.39 o 
  -7  -4   1       37.12       41.35      6.58 o 
  -6  -4   1       16.72       23.03      4.71 o 
  -5  -4   1       18.49       21.90      4.07 o 
  -4  -4   1      433.37      401.35     17.07 o 
  -3  -4   1       81.49       76.92      5.10 o 
  -2  -4   1      319.25      306.97     10.00 o 
  -1  -4   1     1032.86     1046.07     50.30 o 
   0  -4   1      193.16      157.52     11.95 o 
   1  -4   1      129.15      149.60     13.42 o 
   2  -4   1     2990.96     3172.94     69.56 o 
   3  -4   1      269.46      254.39     21.31 o 
   4  -4   1      162.82      193.22     20.07 o 
   5  -4   1        0.39        3.04      5.97 o 
   6  -4   1       26.42       30.65      8.69 o 
   7  -4   1        0.63        3.65      4.82 o 
   8  -4   1        1.62        3.34      5.46 o 
   9  -4   1       13.16       14.17      7.90 o 
  10  -4   1        6.11        7.78      7.94 o 
  11  -4   1        0.01        2.83      8.64 o 
 -13  -3   1        5.88       14.65     10.71 o 
 -12  -3   1       12.22       20.74     12.51 o 
 -11  -3   1       12.51       10.37     12.74 o 
 -10  -3   1      236.04      276.75     33.03 o 
  -9  -3   1      995.15     1038.56     58.68 o 
  -8  -3   1        6.04       10.51      4.38 o 
  -7  -3   1      624.97      536.29     17.68 o 
  -6  -3   1        9.41       12.56      3.50 o 
  -5  -3   1       29.55       28.61      4.53 o 
  -4  -3   1      488.20      490.21     12.77 o 
  -3  -3   1        9.31        7.34      2.29 o 
  -2  -3   1      155.24      144.43      9.64 o 
  -1  -3   1       27.10       24.49      3.49 o 
   1  -3   1     7209.13     7399.11     92.82 o 
   2  -3   1        3.40       -0.45      2.70 o 
   3  -3   1       99.27      103.26     12.85 o 
   4  -3   1     1364.49     1434.96     35.54 o 
   5  -3   1      511.71      552.08     24.00 o 
   6  -3   1       59.59       57.41     13.58 o 
   7  -3   1        0.05        1.57      4.63 o 
   8  -3   1       13.16       28.41      9.24 o 
   9  -3   1        0.00       -0.88      5.32 o 
  10  -3   1       26.84       27.56     10.29 o 
  11  -3   1        0.83        2.70      7.69 o 
  12  -3   1        0.02        1.63     10.20 o 
 -13  -2   1        2.24       16.00      9.58 o 
 -12  -2   1        1.01       -0.23      9.02 o 
 -11  -2   1       19.51        6.87     10.37 o 
 -10  -2   1      576.65      570.86     98.62 o 
  -9  -2   1       17.08       25.52      8.28 o 
  -8  -2   1       99.69      131.20     16.17 o 
  -7  -2   1       40.46       43.85      6.48 o 
  -6  -2   1       12.12       13.89      3.55 o 
  -5  -2   1      103.56       35.83     16.26 o 
  -4  -2   1       14.30       29.18      4.07 o 
  -3  -2   1        0.16        1.77      1.52 o 
  -2  -2   1      389.32      393.77      8.93 o 
  -1  -2   1     2896.78     2896.52     27.78 o 
   1  -2   1      621.36      680.50     22.60 o 
   2  -2   1    15628.18    17999.07    504.01 o 
   3  -2   1      626.43      598.56     19.10 o 
   4  -2   1      257.88      280.15     14.87 o 
   5  -2   1      569.33      586.68     26.57 o 
   6  -2   1       16.26       19.68      6.28 o 
   7  -2   1       18.78       18.75      7.44 o 
   8  -2   1        0.63        2.38      5.08 o 
   9  -2   1        0.08        2.27      5.36 o 
  10  -2   1        2.51        7.57      6.82 o 
  11  -2   1       28.67       26.66     10.99 o 
  12  -2   1        1.25        4.95      8.35 o 
 -13  -1   1        0.91        1.35     11.16 o 
 -12  -1   1        5.71       17.13     11.38 o 
 -11  -1   1      195.83      232.22     26.15 o 
 -10  -1   1      435.61      380.79     48.65 o 
  -9  -1   1      341.28      314.93     21.86 o 
  -8  -1   1       10.64       14.33      6.35 o 
  -7  -1   1      142.03      149.13      9.59 o 
  -6  -1   1      855.65      821.58     31.82 o 
  -5  -1   1      139.06      118.89      7.40 o 
  -4  -1   1      200.26      217.28     10.18 o 
  -3  -1   1      670.79      400.99    125.20 o 
  -2  -1   1     5331.43     5290.44    123.46 o 
  -1  -1   1      821.26      613.15     82.58 o 
   0  -1   1      521.72      362.62     31.20 o 
   1  -1   1      380.51      378.10     27.23 o 
   2  -1   1       18.12       21.54      2.33 o 
   3  -1   1      827.00      712.85     19.38 o 
   4  -1   1       51.19       80.51      8.93 o 
   5  -1   1        0.54        1.94      3.14 o 
   6  -1   1      405.92      403.81     20.32 o 
   7  -1   1      217.45      191.98     24.63 o 
   8  -1   1      100.29      103.00     17.64 o 
   9  -1   1       61.86       55.87     13.75 o 
  10  -1   1        0.51        5.90      6.69 o 
  11  -1   1       95.45       98.31     17.94 o 
  12  -1   1      127.42      144.91     24.29 o 
 -12   0   1       33.04       26.63      9.85 o 
 -11   0   1       77.48       83.04     15.94 o 
 -10   0   1       47.60       58.61     13.64 o 
  -9   0   1       67.48       85.58     14.68 o 
  -8   0   1        6.32        5.03      5.05 o 
  -7   0   1      404.53      318.94     19.50 o 
  -6   0   1      604.80      596.53     20.46 o 
  -5   0   1      256.17      258.02     11.13 o 
  -4   0   1        4.66        3.25      1.95 o 
  -3   0   1     3214.86     3029.17    170.72 o 
  -2   0   1       25.97       15.52      2.37 o 
  -1   0   1       41.16       42.90      2.54 o 
   1   0   1      705.96      679.56     11.97 o 
   2   0   1       64.52       78.34      8.68 o 
   3   0   1    10174.18    10655.94    436.82 o 
   4   0   1      121.59      103.45      8.37 o 
   5   0   1      130.96      143.31     10.93 o 
   6   0   1      234.63      231.43     14.98 o 
   7   0   1      202.79      213.33     15.85 o 
   8   0   1        1.60        9.86      6.03 o 
   9   0   1       45.59       36.29      9.95 o 
  10   0   1       54.72       67.84     16.17 o 
  11   0   1        0.17        0.00      6.03 o 
  12   0   1      310.27      339.41     65.89 o 
  13   0   1        1.79        9.47     17.92 o 
 -12   1   1       85.09       84.24     18.27 o 
 -11   1   1      102.48      100.28     18.24 o 
 -10   1   1       58.43       52.58     13.25 o 
  -9   1   1        3.40        1.81      6.45 o 
  -8   1   1       40.44       43.66     10.44 o 
  -7   1   1       14.61       18.21      6.81 o 
  -6   1   1        0.07        2.35      3.45 o 
  -5   1   1      278.38      250.68     28.30 o 
  -4   1   1        8.07        8.03      3.63 o 
  -3   1   1     1909.68     1703.10    234.69 o 
  -2   1   1       16.39       32.62      4.78 o 
  -1   1   1      846.94     1001.59     90.86 o 
   0   1   1       40.84       46.11      3.95 o 
   1   1   1     6078.04     6241.24     70.35 o 
   2   1   1      336.69      325.15     19.65 o 
   3   1   1      314.64      416.83     12.79 o 
   4   1   1        1.30        2.66      2.45 o 
   5   1   1       21.82       22.36      3.39 o 
   6   1   1      132.39      124.00      8.66 o 
   7   1   1      168.31      179.76     32.02 o 
   8   1   1       72.08       91.85     10.66 o 
   9   1   1       44.18       27.15      8.61 o 
  10   1   1       55.32       67.49     13.08 o 
  11   1   1       40.88       37.99     11.38 o 
  12   1   1      125.68      107.60     18.65 o 
  13   1   1       12.28       16.68     16.00 o 
 -12   2   1      101.96      118.29     21.79 o 
 -11   2   1      137.41      114.31     27.05 o 
 -10   2   1      152.01      150.16     28.35 o 
  -9   2   1        1.69        2.11      5.26 o 
  -8   2   1        6.40       12.53      6.66 o 
  -7   2   1       28.25       28.94      8.72 o 
  -6   2   1       85.43      106.07     13.82 o 
  -5   2   1      192.36      200.32     26.38 o 
  -4   2   1      606.36      662.19     63.31 o 
  -3   2   1     3018.17     2604.43    254.08 o 
  -2   2   1     2005.44     2171.95    356.96 o 
  -1   2   1       26.98       22.43      5.52 o 
   0   2   1      105.09       95.97      7.10 o 
   1   2   1      158.97      185.10      5.72 o 
   2   2   1      902.17      788.75     41.83 o 
   3   2   1      177.31      185.05      8.74 o 
   4   2   1       37.79       36.47      5.34 o 
   5   2   1       83.06       73.76      7.50 o 
   6   2   1       15.36       13.91      3.46 o 
   7   2   1       60.78       54.68      6.42 o 
   8   2   1       11.60       13.86      5.46 o 
   9   2   1       83.75       76.77     12.80 o 
  10   2   1     1033.21      949.20    150.19 o 
  11   2   1      248.08      297.72     35.51 o 
  12   2   1       29.78       23.44     16.45 o 
  13   2   1       13.97       -2.03     10.82 o 
 -11   3   1        0.54        7.36      8.43 o 
 -10   3   1        0.43        2.47      6.63 o 
  -9   3   1        1.02       -1.09      5.76 o 
  -8   3   1        2.10        0.39      4.85 o 
  -7   3   1        1.61       -2.51      4.33 o 
  -6   3   1        0.32        0.87      3.88 o 
  -5   3   1       38.15       44.24      8.97 o 
  -4   3   1      476.97      479.21     46.19 o 
  -3   3   1       22.15       34.83      9.81 o 
  -2   3   1      105.56       75.98     12.06 o 
  -1   3   1    37552.56    32770.02    255.65 o 
   0   3   1      113.30       75.32      7.78 o 
   1   3   1        0.01        0.64      1.59 o 
   2   3   1     7960.90     8100.90     95.60 o 
   3   3   1      593.13      657.98     50.87 o 
   4   3   1       82.05       92.72      6.33 o 
   5   3   1      215.01      188.69     10.20 o 
   6   3   1      123.84      120.63      9.63 o 
   7   3   1       14.58       17.52      3.89 o 
   8   3   1       12.46       10.76      5.31 o 
   9   3   1       37.66       17.38     11.16 o 
  10   3   1      133.64      153.41     29.98 o 
  11   3   1      601.29      648.33     51.42 o 
  12   3   1        7.72        3.49      9.35 o 
  13   3   1       10.85       50.71     18.48 o 
 -11   4   1       13.63       11.67      9.99 o 
 -10   4   1        4.86       10.23      7.71 o 
  -9   4   1        8.39       14.03      8.58 o 
  -8   4   1        6.02        9.69      6.85 o 
  -7   4   1        6.41        3.23      5.38 o 
  -6   4   1       10.65        8.62      5.73 o 
  -5   4   1      163.18      145.98     22.66 o 
  -4   4   1        0.37       -2.25      4.96 o 
  -3   4   1     1962.41     1584.20     53.75 o 
  -2   4   1     1578.16     1645.73     49.88 o 
  -1   4   1      174.61      252.11     17.70 o 
   0   4   1     1559.47     1292.28     34.42 o 
   1   4   1      111.44      104.43      6.73 o 
   2   4   1     1639.06     1605.70     61.11 o 
   3   4   1        2.12        2.70      4.28 o 
   4   4   1       27.52       17.58      7.78 o 
   5   4   1      490.86      378.61     12.38 o 
   6   4   1       66.59       72.74      7.30 o 
   7   4   1        1.00        4.62      3.10 o 
   8   4   1      178.58      161.80     15.66 o 
   9   4   1      695.40      670.60     46.14 o 
  10   4   1       33.86       58.38     19.72 o 
  11   4   1       53.95       55.34     20.40 o 
  12   4   1       23.15       42.60     16.34 o 
  13   4   1       11.21       25.13     14.09 o 
 -10   5   1        4.10       11.38     12.40 o 
  -9   5   1        3.46        6.42     10.03 o 
  -8   5   1        3.52        6.31      9.80 o 
  -7   5   1       30.89       26.49     13.75 o 
  -6   5   1        1.87        3.16      6.76 o 
  -5   5   1        0.94       10.71      8.57 o 
  -4   5   1       28.70       27.61     11.27 o 
  -3   5   1     3182.61     2776.41     76.17 o 
  -2   5   1       14.73       16.79      7.89 o 
  -1   5   1      632.74      623.99     29.79 o 
   0   5   1     2753.71     2555.11     54.57 o 
   1   5   1      461.01      428.02     14.85 o 
   2   5   1      948.23      862.63     65.30 o 
   3   5   1        7.26        5.30      5.52 o 
   4   5   1      149.20      124.68     17.14 o 
   5   5   1       17.88       14.65      8.57 o 
   6   5   1      224.36      208.25     18.83 o 
   7   5   1      225.23      199.21     23.67 o 
   8   5   1       69.76       62.22     17.70 o 
   9   5   1     1696.04     1544.17     70.25 o 
  10   5   1       89.00       94.23     24.12 o 
  11   5   1        7.45        4.85      9.92 o 
  12   5   1       11.53       20.74     13.86 o 
  13   5   1        5.80       13.97      9.80 o 
 -10   6   1        1.61       -0.68     11.38 o 
  -9   6   1        2.04        6.09     11.50 o 
  -8   6   1        6.25        7.78     10.71 o 
  -7   6   1        1.52        4.73      8.90 o 
  -6   6   1        2.18        0.00      6.09 o 
  -5   6   1      120.03      103.02     21.87 o 
  -4   6   1       93.71      128.04     23.11 o 
  -3   6   1        9.02        9.69      7.66 o 
  -2   6   1     4966.14     4341.24     94.46 o 
  -1   6   1     1468.91     1235.79     45.43 o 
   0   6   1        5.93       14.88      6.76 o 
   1   6   1       69.89       89.97      8.46 o 
   2   6   1      129.19      110.78     15.16 o 
   3   6   1      109.76       94.80     13.70 o 
   4   6   1       65.18       57.03     13.75 o 
   5   6   1       20.89       24.12     10.26 o 
   6   6   1       57.69       64.36     16.91 o 
   7   6   1       56.07       58.04     16.57 o 
   8   6   1        2.01        2.37      9.24 o 
   9   6   1      276.99      236.44     18.93 o 
  10   6   1      164.92      168.52     31.34 o 
  11   6   1        2.41        0.90     10.59 o 
  12   6   1        5.02       -8.68      7.78 o 
  13   6   1        6.16        9.13     11.27 o 
  -9   7   1        0.70       -2.03     10.71 o 
  -8   7   1        1.96        2.03      7.78 o 
  -7   7   1        1.38       14.88     12.06 o 
  -6   7   1       67.18       73.26     21.64 o 
  -5   7   1      199.88      173.15     29.42 o 
  -4   7   1      479.62      378.80     33.38 o 
  -3   7   1      264.77      252.54     26.61 o 
  -2   7   1       20.32       23.67     10.37 o 
  -1   7   1       88.96       73.94     15.33 o 
   0   7   1       55.88       49.93     11.83 o 
   1   7   1       72.15       71.25      9.26 o 
   2   7   1      770.96      764.37     52.93 o 
   3   7   1      569.43      500.68     16.92 o 
   4   7   1      948.84      919.09     43.80 o 
   5   7   1      285.50      291.46     26.83 o 
   6   7   1        0.00        5.18      9.69 o 
   7   7   1      811.74      694.56     44.23 o 
   8   7   1      690.52      619.27     43.99 o 
   9   7   1      132.94      131.24     17.93 o 
  10   7   1       62.23       60.97     21.64 o 
  11   7   1        6.58        9.24     11.16 o 
  12   7   1        9.59       14.43     10.03 o 
  13   7   1        1.49       10.71     10.48 o 
  -9   8   1        0.13       -2.70      9.80 o 
  -8   8   1        0.14       -1.80      6.65 o 
  -7   8   1       16.73       10.93      9.80 o 
  -6   8   1       39.22       37.76     16.23 o 
  -5   8   1       52.35       57.25     18.93 o 
  -4   8   1     1230.25     1054.19     58.92 o 
  -3   8   1      336.14      246.58     26.95 o 
  -2   8   1        2.03        0.00      6.76 o 
  -1   8   1       58.02       72.81     16.12 o 
   0   8   1       19.79       21.53      9.24 o 
   1   8   1        3.31        3.57      4.54 o 
   2   8   1      457.24      475.33     39.53 o 
   3   8   1       73.32       53.31     14.43 o 
   4   8   1        1.49       -0.79      6.87 o 
   5   8   1       35.03       45.31     14.88 o 
   6   8   1      344.72      325.18     30.56 o 
   7   8   1       80.58       78.67     20.96 o 
   8   8   1      936.12      847.68     53.14 o 
   9   8   1       15.30       15.53      8.02 o 
  10   8   1       20.25       28.76      9.80 o 
  11   8   1       10.86       14.43     12.62 o 
  12   8   1       17.34       25.81     14.88 o 
  13   8   1       12.74       25.58     12.28 o 
  -8   9   1        0.69        1.24      8.57 o 
  -7   9   1        0.01       -0.34      7.78 o 
  -6   9   1       55.61       70.44     23.22 o 
  -5   9   1       26.47       20.96     12.74 o 
  -4   9   1       16.85       27.61     13.97 o 
  -3   9   1      611.75      557.14     42.18 o 
  -2   9   1      279.64      247.01     26.49 o 
  -1   9   1       11.86        9.58      9.24 o 
   0   9   1        0.35        3.38      6.42 o 
   1   9   1        0.12        2.94      4.77 o 
   2   9   1       56.73       58.38     16.68 o 
   3   9   1        7.34       -1.01      7.78 o 
   4   9   1       33.14       42.49     15.67 o 
   5   9   1       67.26       68.86     18.37 o 
   6   9   1       10.81       15.55     11.38 o 
   7   9   1      196.09      169.76     29.31 o 
   8   9   1      310.44      282.86     33.03 o 
   9   9   1       17.20       18.49      8.71 o 
  10   9   1        0.32        0.10      6.73 o 
  11   9   1        1.19        0.45     11.38 o 
  12   9   1        4.97        6.20      9.80 o 
  -7  10   1        0.59       10.37      8.34 o 
  -6  10   1      145.73      126.92     29.53 o 
  -5  10   1        5.91       12.62     11.27 o 
  -4  10   1        2.14        6.99     10.03 o 
  -3  10   1       23.51       22.20     11.95 o 
  -2  10   1       24.72       26.15     12.74 o 
  -1  10   1       16.78       25.81     12.17 o 
   0  10   1       56.72       69.81     12.66 o 
   1  10   1        5.55       23.22     11.27 o 
   2  10   1        1.14        1.80      8.90 o 
   3  10   1       30.95       29.53     13.98 o 
   4  10   1        1.12        4.96      8.90 o 
   5  10   1      154.50      168.63     27.62 o 
   6  10   1     1159.65     1137.93     60.72 o 
   7  10   1      453.90      468.51     41.04 o 
   8  10   1       22.74       28.40     15.21 o 
   9  10   1       45.43       66.61     22.09 o 
  10  10   1        2.92       10.81      8.32 o 
  11  10   1       15.04       44.85     16.90 o 
  12  10   1        3.42       13.97     12.51 o 
  -6  11   1        1.01        2.14      8.00 o 
  -5  11   1      515.48      412.57     42.62 o 
  -4  11   1      103.18      108.31     26.71 o 
  -3  11   1       33.69       45.42     17.81 o 
  -2  11   1       19.78       48.01     16.23 o 
  -1  11   1        1.97       -0.68      5.97 o 
   0  11   1       10.01       13.07     10.93 o 
   1  11   1        3.50       -1.35      8.79 o 
   2  11   1        6.90        7.78     10.82 o 
   3  11   1        1.47        4.17     10.03 o 
   4  11   1        7.07       13.30     11.04 o 
   5  11   1       73.50       88.48     21.98 o 
   6  11   1      223.95      241.01     34.61 o 
   7  11   1      481.02      482.04     42.74 o 
   8  11   1       52.20       62.78     22.20 o 
   9  11   1       60.26       57.03     20.96 o 
  10  11   1        2.44        6.32      7.49 o 
  11  11   1        3.00       10.46      8.91 o 
  -4  12   1       61.65       68.52     21.30 o 
  -3  12   1       18.55       28.96     13.64 o 
  -1  12   1        2.08       14.20     11.50 o 
   0  12   1        2.91       15.10     11.95 o 
   1  12   1        5.88        4.51     10.82 o 
   2  12   1        6.36       13.52     12.17 o 
   3  12   1        1.32        1.24     10.26 o 
   4  12   1      116.07      106.85     25.47 o 
   5  12   1      400.46      419.19     39.91 o 
   6  12   1       35.57       42.71     17.47 o 
   7  12   1       22.19       27.84     15.89 o 
   8  12   1       14.08       15.10     14.54 o 
   9  12   1        7.51       39.56     16.45 o 
  10  12   1        4.67        6.16      7.89 o 
  -1  13   1        0.00        9.02     12.28 o 
   0  13   1        7.38        7.66     11.16 o 
   1  13   1        1.08       -0.23     10.48 o 
   2  13   1        2.79        3.83     11.16 o 
   3  13   1       78.25      106.73     26.04 o 
   4  13   1       33.45       39.56     18.15 o 
   5  13   1      283.96      298.96     35.40 o 
   6  13   1       45.91       56.46     21.41 o 
   7  13   1        4.13        7.55     13.30 o 
   8  13   1       21.49       35.61     13.75 o 
   9  13   1        0.83       -0.13      8.25 o 
  -1  14   1        0.01       15.78     11.72 o 
   0  14   1        3.18       16.57     11.72 o 
   1  14   1        0.33       -1.13      9.80 o 
   2  14   1        2.39        0.56     10.03 o 
   3  14   1       36.76       51.50     18.48 o 
   4  14   1        1.14       13.97     12.28 o 
   5  14   1      104.61      134.57     29.98 o 
   6  14   1       41.37       62.55     19.95 o 
   7  14   1        2.34        2.82      9.92 o 
   8  14   1        1.05       14.99     10.93 o 
  -4 -14   2        0.55       -7.10      8.68 o 
  -3 -14   2       25.39       30.65     14.65 o 
  -2 -14   2       14.15       18.37     11.72 o 
  -7 -13   2        0.06        8.11     16.34 o 
  -6 -13   2        6.71        9.92     14.65 o 
  -5 -13   2       19.18       12.62     11.38 o 
  -4 -13   2       23.44       14.76     12.06 o 
  -3 -13   2        1.12        2.03      8.00 o 
  -2 -13   2       18.64       25.02     13.64 o 
  -1 -13   2        1.68        8.45      9.02 o 
   0 -13   2        6.18        1.58      8.00 o 
   1 -13   2       14.51        7.10     10.14 o 
  -9 -12   2        0.02        4.96     14.65 o 
  -8 -12   2        0.61       -1.69     12.17 o 
  -7 -12   2       35.80       30.65     17.69 o 
  -6 -12   2        0.02       10.71     12.28 o 
  -5 -12   2      110.12       72.25     22.20 o 
  -4 -12   2      104.55      117.67     28.29 o 
  -3 -12   2        0.40       -1.58      7.33 o 
  -2 -12   2       17.11       17.92     12.17 o 
  -1 -12   2        1.07        2.03      8.90 o 
   0 -12   2       32.78       26.48     14.99 o 
   1 -12   2       16.58       15.10     11.38 o 
   4 -12   2        0.02       -1.80     12.17 o 
 -10 -11   2       22.37       12.62     15.55 o 
  -9 -11   2       17.94       13.86     12.62 o 
  -8 -11   2        1.28       -0.56      9.80 o 
  -7 -11   2       49.50       44.86     19.05 o 
  -6 -11   2       10.93        9.93      7.36 o 
  -5 -11   2       26.56       41.52     11.55 o 
  -4 -11   2       35.12       36.63     16.68 o 
  -3 -11   2       36.14       39.56     16.45 o 
   2 -11   2       53.34       45.87     16.57 o 
   3 -11   2       36.13       45.98     17.36 o 
   4 -11   2        3.45       22.88     14.20 o 
   5 -11   2        0.22       -5.97      8.00 o 
 -10 -10   2        4.66        7.13      8.04 o 
  -9 -10   2       22.60       38.83     20.79 o 
  -8 -10   2        4.94        7.43      8.24 o 
  -7 -10   2       71.70       73.84     15.22 o 
  -6 -10   2      146.83      147.70     20.36 o 
  -5 -10   2      104.23      106.94     28.80 o 
  -4 -10   2       14.17       20.63      9.21 o 
  -3 -10   2       11.62       13.07     11.27 o 
  -2 -10   2        0.80        3.83      9.58 o 
  -1 -10   2        6.04        5.18     11.04 o 
   0 -10   2      208.02      201.67     24.80 o 
   1 -10   2       73.36       71.75     12.62 o 
   2 -10   2        2.02       -0.23      6.87 o 
   3 -10   2        4.13        2.48      8.45 o 
   4 -10   2        6.66        5.18      9.02 o 
   5 -10   2        3.32        9.47     11.16 o 
   6 -10   2        0.46       -2.69      6.45 o 
   7 -10   2        0.63        4.62     10.93 o 
 -11  -9   2       15.26       57.81     18.26 o 
 -10  -9   2        0.07       -2.00      6.90 o 
  -9  -9   2       49.78       51.80     13.45 o 
  -8  -9   2        3.19       12.28      7.47 o 
  -7  -9   2       56.40       53.14     12.79 o 
  -6  -9   2      146.06      153.48     19.63 o 
  -5  -9   2      317.45      314.21     22.47 o 
  -4  -9   2       26.51       22.53      9.03 o 
  -3  -9   2        0.54        7.66      9.92 o 
  -2  -9   2      152.22      147.55     22.54 o 
  -1  -9   2      199.44      225.34     24.57 o 
   0  -9   2      127.66      100.64     56.81 o 
   1  -9   2      100.72      124.08     23.73 o 
   2  -9   2       72.39       81.83     19.50 o 
   3  -9   2        4.75        0.23      7.10 o 
   4  -9   2        1.28        2.03      8.34 o 
   5  -9   2       77.92       64.13     20.40 o 
   6  -9   2        6.73       12.73     11.72 o 
   7  -9   2        0.09        4.07      7.75 o 
   8  -9   2        0.87        6.42      9.47 o 
 -11  -8   2        5.36       33.47     14.65 o 
 -10  -8   2        3.96       12.25      9.08 o 
  -9  -8   2       33.53       45.48     12.06 o 
  -8  -8   2        1.42        0.85      5.67 o 
  -7  -8   2       66.61       65.79     18.43 o 
  -6  -8   2       62.94       76.38     14.33 o 
  -5  -8   2       91.69       91.77     14.85 o 
  -4  -8   2       42.96       58.36     11.60 o 
  -3  -8   2       17.58       28.96     11.27 o 
  -2  -8   2       53.36       82.05     16.46 o 
  -1  -8   2       71.99       99.48     10.37 o 
   0  -8   2        8.23        7.99      4.57 o 
   1  -8   2        7.87       21.86      8.45 o 
   2  -8   2      106.72      129.51     22.32 o 
   3  -8   2        3.60       13.86      9.02 o 
   4  -8   2        8.77       20.06     11.61 o 
   5  -8   2        0.03        0.34      6.99 o 
   6  -8   2       20.26       20.06     12.85 o 
   7  -8   2        7.64        9.35     12.85 o 
   8  -8   2       10.76       12.66      8.53 o 
   9  -8   2       21.58       22.43     14.09 o 
 -12  -7   2        5.13        7.33     10.71 o 
 -11  -7   2       14.93       25.24     14.65 o 
 -10  -7   2       35.71       40.35     17.13 o 
  -9  -7   2        6.45        4.37      7.44 o 
  -8  -7   2      205.63      195.31     29.25 o 
  -7  -7   2      422.19      368.69     37.49 o 
  -6  -7   2       67.98       56.09     12.07 o 
  -5  -7   2       24.91       20.74      7.93 o 
  -4  -7   2       29.80       26.39      8.09 o 
  -3  -7   2       37.78       52.07     13.64 o 
  -2  -7   2        1.57        3.82      4.45 o 
  -1  -7   2      731.87      809.91     49.14 o 
   0  -7   2      135.54      116.28     11.07 o 
   1  -7   2       22.69       37.53     10.93 o 
   2  -7   2        1.07        3.61      5.30 o 
   3  -7   2        2.20        8.79      8.00 o 
   4  -7   2        0.69        4.62      6.54 o 
   5  -7   2       19.05       24.01     11.61 o 
   6  -7   2        5.64       -0.90      7.44 o 
   7  -7   2        2.05        6.20     10.71 o 
   8  -7   2        0.18       -3.94      8.79 o 
   9  -7   2       22.88       10.26      9.35 o 
 -12  -6   2        3.03        4.51      8.11 o 
 -11  -6   2        9.77       21.98     12.85 o 
 -10  -6   2       62.32       64.13     20.74 o 
  -9  -6   2        4.11        1.96      5.70 o 
  -8  -6   2       40.79       45.52     10.90 o 
  -7  -6   2      377.94      294.23     46.06 o 
  -6  -6   2      402.44      350.42     32.64 o 
  -5  -6   2       60.78       67.93     11.59 o 
  -4  -6   2       52.66       51.73     11.21 o 
  -3  -6   2      699.33      697.86     35.98 o 
  -2  -6   2      744.56      787.56     43.84 o 
  -1  -6   2      485.75      521.84     20.25 o 
   0  -6   2      906.43      946.82     62.14 o 
   1  -6   2      600.52      600.97     31.93 o 
   2  -6   2       20.75       26.37      9.69 o 
   3  -6   2       33.88       47.90     13.41 o 
   4  -6   2      280.34      289.30     27.85 o 
   5  -6   2       28.42       21.30     11.04 o 
   6  -6   2        4.49       15.21     10.71 o 
   7  -6   2        5.47        9.92      9.13 o 
   8  -6   2       22.95       38.09     16.57 o 
   9  -6   2       23.81       18.71     12.17 o 
  10  -6   2        8.78       12.17     14.76 o 
 -12  -5   2        2.46        7.44      9.35 o 
 -11  -5   2        0.46       18.82     12.40 o 
 -10  -5   2        8.11       20.62     13.64 o 
  -9  -5   2       43.84       61.76     18.93 o 
  -8  -5   2      238.79      218.35     19.12 o 
  -7  -5   2       17.87       14.39      7.22 o 
  -6  -5   2       63.37       80.53     12.34 o 
  -5  -5   2        9.09       12.37      5.56 o 
  -4  -5   2      379.25      453.48     16.59 o 
  -3  -5   2      920.49      994.18     44.81 o 
  -2  -5   2      547.33      526.58     27.57 o 
  -1  -5   2        0.33        1.27      2.21 o 
   0  -5   2       63.03       79.33      7.55 o 
   1  -5   2      262.27      283.13     20.52 o 
   2  -5   2      168.10      183.87     17.92 o 
   3  -5   2      238.22      265.06     23.34 o 
   4  -5   2        2.21        9.58      7.21 o 
   5  -5   2        1.11        2.25      6.09 o 
   6  -5   2       58.54       57.71     16.57 o 
   7  -5   2       47.08       52.29     16.68 o 
   8  -5   2      119.55      106.51     25.92 o 
   9  -5   2       67.44       85.66     23.56 o 
  10  -5   2        7.62        8.90     12.62 o 
  11  -5   2        0.02        8.34     15.55 o 
 -12  -4   2        0.20       -3.16      8.11 o 
 -11  -4   2       10.22       11.04     12.17 o 
 -10  -4   2        3.25       -1.35      9.47 o 
  -9  -4   2      243.96      244.51     29.54 o 
  -8  -4   2      639.58      645.57     28.75 o 
  -7  -4   2       19.46       19.42      7.21 o 
  -6  -4   2       54.05       54.68      7.02 o 
  -5  -4   2      435.39      451.66     14.49 o 
  -4  -4   2      965.98     1030.72     30.83 o 
  -3  -4   2       40.31       45.64      4.95 o 
  -2  -4   2      867.38      926.09     38.66 o 
  -1  -4   2        0.14        1.17      2.22 o 
   0  -4   2     1344.38     1327.42     87.13 o 
   1  -4   2      303.85      340.26     20.64 o 
   2  -4   2      200.82      265.97     20.18 o 
   3  -4   2      120.86      136.40     15.89 o 
   4  -4   2       65.57       67.09      8.31 o 
   5  -4   2        1.14        4.28      6.09 o 
   6  -4   2        0.21       -0.89      4.33 o 
   7  -4   2       17.21       16.69      7.88 o 
   8  -4   2      143.31      144.90     19.58 o 
   9  -4   2       15.81       17.74      9.22 o 
  10  -4   2        7.57        7.31      6.17 o 
  11  -4   2        0.10        2.06      7.69 o 
 -12  -3   2       10.01       11.27     11.38 o 
 -11  -3   2        2.00        8.79     11.16 o 
 -10  -3   2       11.82       15.67     11.38 o 
  -9  -3   2       13.35       11.50     12.06 o 
  -8  -3   2      326.16      264.05     30.08 o 
  -7  -3   2      165.99      166.62     10.89 o 
  -6  -3   2        1.38        4.08      2.75 o 
  -5  -3   2      184.45      189.39      9.66 o 
  -4  -3   2      146.89      159.00      8.81 o 
  -3  -3   2       13.45       15.65      3.35 o 
  -2  -3   2     3087.16     3176.51     99.82 o 
  -1  -3   2     3439.26     3563.85    160.02 o 
   0  -3   2      340.16      307.07     14.31 o 
   1  -3   2      523.24      410.52     29.91 o 
   2  -3   2      292.63      287.73     12.43 o 
   3  -3   2      297.51      295.80     29.66 o 
   4  -3   2       13.57       17.84      3.79 o 
   5  -3   2       66.27       82.25     15.55 o 
   6  -3   2      255.73      235.48     29.14 o 
   7  -3   2      145.51      164.07     18.21 o 
   8  -3   2        3.94        6.74      6.02 o 
   9  -3   2       26.60       36.91     10.75 o 
  10  -3   2        0.06        1.26      6.39 o 
  11  -3   2        1.53        2.04      8.21 o 
  12  -3   2        9.47        5.38     10.47 o 
 -12  -2   2       16.28       10.03     10.26 o 
 -11  -2   2       79.49       97.38     25.58 o 
 -10  -2   2       72.20       79.80     22.20 o 
  -9  -2   2      309.83      271.27     50.28 o 
  -8  -2   2       13.33       29.74      7.76 o 
  -7  -2   2       15.92       18.23      4.83 o 
  -6  -2   2        7.00        6.82      3.15 o 
  -5  -2   2      150.60      103.44     56.93 o 
  -4  -2   2     2323.14     2231.83    261.50 o 
  -3  -2   2       22.66       24.10      3.78 o 
  -2  -2   2      910.50      860.09     23.04 o 
  -1  -2   2      297.12      275.42      9.84 o 
   0  -2   2     7097.13     7397.00    195.75 o 
   1  -2   2        0.26       -0.47      1.55 o 
   2  -2   2        6.72        4.69      1.78 o 
   3  -2   2     1021.85      975.05     42.71 o 
   4  -2   2      149.95      142.75      8.98 o 
   5  -2   2      541.85      584.12     23.25 o 
   6  -2   2      671.04      722.90     28.16 o 
   7  -2   2       70.54      103.64     18.88 o 
   8  -2   2      327.54      299.95     21.32 o 
   9  -2   2       12.66       14.08      8.06 o 
  10  -2   2        2.63        2.78      6.33 o 
  11  -2   2        3.05        8.32      7.80 o 
  12  -2   2       14.60       14.41      9.91 o 
 -12  -1   2        0.68       11.72      8.90 o 
 -11  -1   2       22.38       25.02     14.76 o 
 -10  -1   2      246.62      271.87     40.53 o 
  -9  -1   2      299.39      299.15     24.58 o 
  -8  -1   2       67.38       78.41     12.85 o 
  -7  -1   2        4.86        9.22      4.18 o 
  -6  -1   2      163.30      180.26     10.17 o 
  -5  -1   2      135.83      157.48      8.89 o 
  -4  -1   2      911.04      838.35     74.72 o 
  -3  -1   2     2215.40     2023.21     78.81 o 
  -2  -1   2     4793.67     4299.62    401.41 o 
  -1  -1   2       18.92       15.01      2.42 o 
   0  -1   2     2183.07     2217.99     60.60 o 
   1  -1   2    25313.13    27021.81    916.71 o 
   2  -1   2       25.15       17.99     10.40 o 
   3  -1   2     1112.18     1196.07     16.24 o 
   4  -1   2      133.59      135.35      9.77 o 
   5  -1   2      115.07       92.61     10.72 o 
   6  -1   2      277.50      304.58     17.70 o 
   7  -1   2      448.11      448.86     23.36 o 
   8  -1   2       72.76      104.43     15.01 o 
   9  -1   2        2.64        1.28      5.01 o 
  10  -1   2       27.46       40.90     11.17 o 
  11  -1   2       19.69       20.76      8.72 o 
  12  -1   2       43.00       33.00     12.27 o 
  13  -1   2        5.88        2.03     10.15 o 
 -12   0   2        2.05       12.96     11.83 o 
 -11   0   2       13.61       19.27      9.01 o 
 -10   0   2       35.96       31.04     10.12 o 
  -9   0   2        4.09       -0.65      5.39 o 
  -8   0   2      287.66      290.63     29.09 o 
  -7   0   2       44.72       32.40      8.41 o 
  -6   0   2      626.28      617.46     42.01 o 
  -5   0   2      260.29      277.47     20.10 o 
  -4   0   2        8.37        2.68      2.17 o 
  -3   0   2     1207.96     1262.95    117.11 o 
  -2   0   2     1367.93     1428.85     69.48 o 
  -1   0   2     2564.29     2592.17     98.67 o 
   0   0   2     1140.98     1166.99     28.67 o 
   1   0   2        8.61       10.53      1.47 o 
   2   0   2     1918.34     1908.33    184.60 o 
   3   0   2      907.88      925.58     20.54 o 
   4   0   2     2210.76     2284.29     43.31 o 
   5   0   2       11.75       10.73      4.20 o 
   6   0   2     1387.92     1459.02     36.91 o 
   7   0   2       19.21       20.49      6.95 o 
   8   0   2        3.37        2.88      5.25 o 
   9   0   2       42.90       40.96     10.24 o 
  10   0   2       33.96       22.97      8.74 o 
  11   0   2        5.70       15.58      8.61 o 
  12   0   2      133.11      106.10     19.13 o 
  13   0   2        6.03        0.42      9.62 o 
 -12   1   2       21.68       25.68     14.93 o 
 -11   1   2      163.34      204.02     35.22 o 
 -10   1   2       59.24       52.01     22.37 o 
  -9   1   2       51.35       45.12     13.24 o 
  -8   1   2       13.14        5.73      5.71 o 
  -7   1   2       72.69       86.13     18.65 o 
  -6   1   2       45.43       59.78     10.56 o 
  -5   1   2     1555.01     1534.09    168.86 o 
  -4   1   2       21.31       16.33      4.88 o 
  -3   1   2       23.06       27.26      5.39 o 
  -2   1   2      694.42      798.84     49.31 o 
  -1   1   2      183.25      114.68      8.63 o 
   0   1   2      700.11      660.57     19.13 o 
   1   1   2     1160.69     1077.59     75.25 o 
   2   1   2     3221.73     2991.84    154.42 o 
   3   1   2     7589.97     7966.65    247.24 o 
   4   1   2      164.63      185.38     10.24 o 
   5   1   2      763.19      803.12     23.62 o 
   6   1   2      522.58      585.74     22.39 o 
   7   1   2      197.26      236.18     46.62 o 
   8   1   2       25.02       18.10      6.91 o 
   9   1   2       13.87        9.28     10.59 o 
  10   1   2        1.79        1.79      4.21 o 
  11   1   2       20.49        9.45      7.83 o 
  12   1   2       74.93       70.61     24.91 o 
  13   1   2        2.34       -0.79     12.40 o 
 -12   2   2        6.17        2.51      8.28 o 
 -11   2   2      127.11      109.78     19.32 o 
 -10   2   2      141.74      150.25     21.55 o 
  -9   2   2        1.18        3.70      6.00 o 
  -8   2   2       63.95       54.78     12.05 o 
  -7   2   2      390.88      377.39     32.19 o 
  -6   2   2      210.98      191.90     15.78 o 
  -5   2   2       10.81       17.66      5.86 o 
  -4   2   2       28.20       25.44      6.33 o 
  -3   2   2      126.20      158.61     12.96 o 
  -2   2   2      158.92      206.71     12.63 o 
   0   2   2     3336.31     3104.11     48.00 o 
   1   2   2     4194.28     4009.37     36.82 o 
   2   2   2      814.26      787.17     14.89 o 
   3   2   2     5574.32     5472.57    347.19 o 
   4   2   2       61.78      100.29      7.48 o 
   5   2   2      150.12      173.43     10.65 o 
   6   2   2      259.91      270.27     14.78 o 
   7   2   2      549.60      532.16     32.88 o 
   8   2   2        2.79        1.64      4.19 o 
   9   2   2       71.91       74.88     12.90 o 
  10   2   2      134.78      101.57     16.85 o 
  11   2   2      119.06      130.71     33.14 o 
  12   2   2        3.72        7.55     12.17 o 
  13   2   2       11.41        0.11     10.37 o 
 -11   3   2        0.59        2.49      8.29 o 
 -10   3   2       18.41       29.94     11.65 o 
  -9   3   2        0.11        2.05      6.03 o 
  -8   3   2       17.82       16.86      8.18 o 
  -7   3   2      100.81      112.34     16.46 o 
  -6   3   2        8.81        7.69      5.25 o 
  -5   3   2        3.26        8.05      5.09 o 
  -4   3   2       14.25       17.48      5.44 o 
  -2   3   2       10.86        7.33      4.96 o 
  -1   3   2      131.48       72.16     10.49 o 
   0   3   2      290.78      311.95     15.91 o 
   1   3   2        3.62        3.74      2.42 o 
   2   3   2     2646.13     2540.40     29.11 o 
   3   3   2     1083.03     1066.62     47.05 o 
   4   3   2      961.49      936.78     54.01 o 
   5   3   2      466.97      522.84     16.98 o 
   6   3   2      679.31      703.83     22.20 o 
   7   3   2       81.17       88.06     10.88 o 
   8   3   2        2.77        3.10      4.17 o 
   9   3   2      118.86      140.38     15.89 o 
  10   3   2       40.92       31.03      9.86 o 
  11   3   2      318.03      270.57     33.37 o 
  12   3   2        9.47       11.38     11.95 o 
  13   3   2        0.47        7.44     14.09 o 
 -11   4   2       37.15       33.59     18.26 o 
 -10   4   2        0.68        1.33      7.53 o 
  -9   4   2        0.82        5.55      6.71 o 
  -8   4   2       32.26       43.95     11.83 o 
  -7   4   2        1.49        2.58      4.80 o 
  -6   4   2        7.53        1.24      5.97 o 
  -5   4   2       43.90       36.52     12.40 o 
  -4   4   2      205.59      195.15     21.31 o 
  -3   4   2        0.10        3.61      5.30 o 
  -2   4   2      353.63      254.34     20.19 o 
  -1   4   2       10.62        0.79      3.04 o 
   0   4   2      924.54      692.05     26.22 o 
   1   4   2        0.15        0.12      1.70 o 
   2   4   2      718.28      714.67     15.88 o 
   3   4   2       97.26      102.61      6.01 o 
   4   4   2     2335.62     2604.27    100.44 o 
   5   4   2       42.43       54.51      5.94 o 
   6   4   2      374.79      455.75     16.69 o 
   7   4   2       27.94       23.97      5.91 o 
   8   4   2        6.21        5.47      4.52 o 
   9   4   2      120.17       87.58     20.97 o 
  10   4   2       18.10       19.27     11.83 o 
  11   4   2      111.85       85.32     23.33 o 
  12   4   2       41.39       48.01     18.93 o 
  13   4   2       13.71       21.64     11.27 o 
 -10   5   2        3.77        5.18     10.93 o 
  -9   5   2        6.33       -2.03      8.45 o 
  -8   5   2        8.21        4.73      8.68 o 
  -7   5   2        1.83        4.62      7.55 o 
  -6   5   2      129.34      135.94     25.70 o 
  -5   5   2      288.42      197.64     23.90 o 
  -4   5   2       64.75       55.79     15.10 o 
  -3   5   2       19.53       19.61      8.79 o 
  -2   5   2        8.86       14.43      8.00 o 
  -1   5   2      254.77      231.61     18.83 o 
   0   5   2      115.91      108.45     11.84 o 
   1   5   2      679.82      603.30     23.37 o 
   2   5   2      535.58      491.36     29.29 o 
   3   5   2     1214.62     1243.15     20.21 o 
   4   5   2       76.79       94.68     15.44 o 
   5   5   2      184.13      183.95      7.52 o 
   6   5   2      376.78      383.31     44.15 o 
   7   5   2       43.60       36.52     13.98 o 
   8   5   2       50.89       58.27     18.26 o 
   9   5   2      594.86      512.05     40.83 o 
  10   5   2      130.81      144.73     28.86 o 
  11   5   2       29.38       50.83     19.72 o 
  12   5   2        0.75        2.37      9.47 o 
  13   5   2        0.88       -7.89      6.99 o 
 -10   6   2        2.34        0.56     13.19 o 
  -9   6   2        0.19       -2.25      8.90 o 
  -8   6   2       80.88       86.22     24.34 o 
  -7   6   2        0.28       11.04     10.14 o 
  -6   6   2        6.82        9.58      9.02 o 
  -5   6   2        1.06        0.79      5.86 o 
  -4   6   2      254.75      241.60     26.04 o 
  -3   6   2       16.63       23.78     10.71 o 
  -2   6   2      350.63      367.39     28.08 o 
  -1   6   2        1.76       14.20      7.33 o 
   0   6   2      499.73      360.66     22.68 o 
   1   6   2      360.04      262.13     13.39 o 
   2   6   2      107.38       98.16      7.91 o 
   3   6   2      469.80      440.69     22.96 o 
   4   6   2      442.82      411.26     28.42 o 
   5   6   2      198.20      171.48     19.73 o 
   6   6   2       14.19        4.62      8.34 o 
   7   6   2       58.80       54.21     16.79 o 
   8   6   2      137.99      177.31     27.62 o 
   9   6   2      202.77      146.21     27.96 o 
  10   6   2      225.26      205.16     33.14 o 
  11   6   2        0.99       11.16     11.61 o 
  12   6   2       13.26       23.33     13.97 o 
  13   6   2        0.54        9.13     10.14 o 
  -9   7   2        2.72       -1.24     10.71 o 
  -8   7   2        9.26        8.68     10.26 o 
  -7   7   2        7.64        7.10      8.68 o 
  -6   7   2       27.08       34.60     14.76 o 
  -5   7   2        5.90        5.63      8.90 o 
  -4   7   2      289.05      273.62     29.09 o 
  -3   7   2      573.30      507.67     37.00 o 
  -2   7   2       22.23       30.32     11.38 o 
  -1   7   2      427.72      370.14     27.18 o 
   0   7   2      157.43      103.03     15.44 o 
   1   7   2        9.17       11.66      4.42 o 
   2   7   2       53.84       54.40      7.53 o 
   3   7   2      686.30      610.01     17.62 o 
   4   7   2      376.90      363.35     28.31 o 
   5   7   2       25.79       26.71     11.38 o 
   6   7   2       45.68       37.08     14.09 o 
   7   7   2       98.47       89.72     20.29 o 
   8   7   2      544.04      428.34     36.54 o 
   9   7   2        0.05       -1.92      9.80 o 
  10   7   2      109.34      134.35     28.97 o 
  11   7   2       59.22       91.07     24.80 o 
  12   7   2        4.60       21.64     10.93 o 
  13   7   2        8.55       26.60     11.95 o 
  -8   8   2        4.18        6.99      7.55 o 
  -7   8   2        0.53        3.94      8.90 o 
  -6   8   2        5.70       10.59      9.92 o 
  -5   8   2       10.94       15.21     10.14 o 
  -4   8   2        7.96        3.27      8.79 o 
  -3   8   2       10.48       17.02      9.92 o 
  -2   8   2       33.00       35.39     12.96 o 
  -1   8   2      490.06      412.77     30.45 o 
   0   8   2      223.63      212.85     20.29 o 
   1   8   2        1.10        1.97      3.68 o 
   2   8   2      469.04      479.89     19.54 o 
   3   8   2      112.14      120.44      9.59 o 
   4   8   2       87.86       91.75     18.71 o 
   5   8   2        4.16       -0.45      7.33 o 
   6   8   2      187.11      208.77     25.70 o 
   7   8   2       36.55       47.79     16.68 o 
   8   8   2      951.57      908.99     54.27 o 
   9   8   2       76.59       71.91     21.75 o 
  10   8   2        2.71        4.60      7.33 o 
  11   8   2       35.21       41.47     17.36 o 
  12   8   2        6.40        8.11      9.58 o 
  13   8   2       54.54       81.37     21.75 o 
  -8   9   2        0.35        3.38      8.45 o 
  -7   9   2        3.41        2.14      8.00 o 
  -6   9   2       12.45       12.51     11.04 o 
  -5   9   2        1.04        0.90      7.89 o 
  -4   9   2       11.48       14.54     10.48 o 
  -3   9   2        3.63       -5.07      6.54 o 
  -2   9   2      126.16      124.21     23.33 o 
  -1   9   2      200.27      185.10     22.09 o 
   0   9   2        4.82        4.51      6.09 o 
   1   9   2        2.91        4.48      4.40 o 
   2   9   2       31.77       38.97      8.23 o 
   3   9   2      407.73      355.77     31.35 o 
   4   9   2        6.70       10.26      9.80 o 
   5   9   2       88.06       84.65     19.95 o 
   6   9   2      439.31      368.74     33.72 o 
   7   9   2       81.88       78.00     21.30 o 
   8   9   2      243.34      253.19     35.06 o 
   9   9   2        0.07        1.13      9.24 o 
  10   9   2       50.31       62.66     21.08 o 
  11   9   2        0.58       11.72     10.71 o 
  12   9   2       14.00       18.03     11.72 o 
  13   9   2        1.06        8.34     11.16 o 
  -7  10   2        0.01        6.99      8.68 o 
  -6  10   2        0.06        4.62      7.89 o 
  -5  10   2       13.21        9.92      9.13 o 
  -4  10   2       20.93       10.14     10.59 o 
  -3  10   2        3.10        1.35      7.89 o 
  -2  10   2        2.24       18.93     10.71 o 
  -1  10   2       31.79       37.76     13.19 o 
   0  10   2       47.87       62.78     16.57 o 
   1  10   2        5.35        2.66      4.94 o 
   2  10   2       22.54       31.44     13.41 o 
   3  10   2      361.60      386.85     34.16 o 
   4  10   2       96.50      155.32     26.60 o 
   5  10   2        0.22       -0.23      8.79 o 
   6  10   2      399.18      385.39     36.42 o 
   7  10   2      360.07      347.71     35.85 o 
   8  10   2       40.53       44.86     18.03 o 
   9  10   2       30.85       24.68     14.31 o 
  10  10   2       34.37       53.76     19.72 o 
  11  10   2       15.34       16.34     11.72 o 
  12  10   2        1.08       14.31     11.04 o 
  -6  11   2        2.75        5.52      8.68 o 
  -5  11   2       54.85       38.43     15.33 o 
  -4  11   2        9.53       20.29     12.85 o 
  -3  11   2        0.28       -0.45      7.89 o 
  -2  11   2       20.90       18.93     11.50 o 
  -1  11   2        8.24        7.89      8.00 o 
   0  11   2       18.18       36.63     14.76 o 
   1  11   2        6.11        2.25      8.34 o 
   2  11   2       83.25      117.22     25.25 o 
   3  11   2        0.89       -0.56      7.55 o 
   4  11   2       41.69       41.93     16.12 o 
   5  11   2      170.63      189.48     31.11 o 
   6  11   2       57.45       50.04     18.60 o 
   7  11   2      202.30      214.63     34.49 o 
   8  11   2       25.97       33.36     15.33 o 
   9  11   2        0.09        3.49     10.59 o 
  10  11   2        1.02        7.10     11.95 o 
  11  11   2        3.57        1.56      7.99 o 
  12  11   2        3.11       21.86     12.85 o 
  -4  12   2        5.62        3.38      8.34 o 
  -3  12   2       11.11       12.62     10.48 o 
  -2  12   2        2.58        1.13      6.87 o 
   0  12   2       19.06       25.92     14.09 o 
   1  12   2       25.58       38.09     16.00 o 
   2  12   2       18.38       30.54     16.91 o 
   3  12   2        0.59        3.94      9.58 o 
   4  12   2       30.64       28.18     14.76 o 
   5  12   2      138.35      169.64     31.22 o 
   6  12   2       20.75       19.38     14.31 o 
   7  12   2      212.72      225.78     36.52 o 
   8  12   2        4.40        4.51     11.95 o 
   9  12   2        4.03       -3.72     10.59 o 
  10  12   2        3.88        7.44     11.38 o 
  11  12   2        2.06       10.24      9.74 o 
  -1  13   2       13.50       15.89     13.07 o 
   0  13   2        0.07        5.86     10.14 o 
   1  13   2       12.08       21.64     13.75 o 
   2  13   2        7.08        5.07     10.82 o 
   3  13   2        2.43        0.11     10.59 o 
   4  13   2       25.74       21.53     14.99 o 
   5  13   2      278.90      315.08     36.52 o 
   6  13   2       46.44       50.72     20.51 o 
   7  13   2       13.50        1.13     10.93 o 
   8  13   2        1.10       25.92     15.55 o 
   9  13   2        3.64        1.69      8.79 o 
  10  13   2       10.88       18.60     12.28 o 
  -1  14   2        5.27       18.14     12.06 o 
   0  14   2        8.93       19.84     12.85 o 
   1  14   2        0.84        0.90     10.59 o 
   2  14   2       12.84       41.92     16.79 o 
   3  14   2       47.21       57.25     18.71 o 
   4  14   2       21.11       13.97     11.72 o 
   5  14   2      119.09      134.80     29.87 o 
   6  14   2       60.88       78.33     22.43 o 
   7  14   2        2.54       17.13     13.07 o 
   8  14   2       10.59       30.54     12.74 o 
   2  15   2        0.11       15.55     11.72 o 
   3  15   2       67.46      101.21     23.89 o 
   4  15   2      118.69      128.49     28.18 o 
   5  15   2        1.83        7.33     10.93 o 
  -6 -13   3        0.00       -0.79     14.54 o 
  -5 -13   3        7.47       -0.56      7.66 o 
  -4 -13   3       14.36       23.67     13.19 o 
  -3 -13   3        1.81        3.61      8.57 o 
  -2 -13   3        3.26        9.69      9.24 o 
  -1 -13   3        0.03        6.31      9.24 o 
   0 -13   3        2.67       22.65     12.28 o 
   1 -13   3        2.83        4.85     11.38 o 
  -8 -12   3        0.56       -3.72     13.19 o 
  -7 -12   3        1.76        7.66     13.64 o 
  -6 -12   3        2.30        9.24     13.07 o 
  -5 -12   3        0.50       -1.69      8.11 o 
  -4 -12   3        2.54        4.40      8.23 o 
  -3 -12   3        0.04        4.28      9.58 o 
  -2 -12   3        0.37        1.13      8.79 o 
  -1 -12   3       12.23       13.41     10.93 o 
   0 -12   3      122.20      107.53     26.49 o 
   1 -12   3       19.89       15.10     11.61 o 
  -9 -11   3        1.54       -8.68     12.85 o 
  -8 -11   3       16.25       21.53     17.36 o 
  -7 -11   3        8.38        3.72     10.37 o 
  -6 -11   3        5.71        2.59      9.58 o 
  -5 -11   3       37.06       39.00     17.24 o 
  -4 -11   3        1.44        0.68      9.02 o 
  -3 -11   3        1.41        5.97     10.71 o 
  -2 -11   3       15.11       17.69     12.74 o 
  -1 -11   3        2.08       -3.04      7.89 o 
   0 -11   3       22.04       22.65     12.17 o 
   1 -11   3      196.45      161.19     29.98 o 
   2 -11   3       85.44       80.02     18.93 o 
   3 -11   3        2.00        4.73     10.37 o 
   4 -11   3        0.00       -6.20      9.58 o 
   5 -11   3        0.90        6.31     11.95 o 
 -10 -10   3        1.44       -6.09     12.73 o 
  -9 -10   3        0.51        9.47     13.07 o 
  -8 -10   3        0.10       -8.79      9.47 o 
  -7 -10   3        5.59       21.64     13.86 o 
  -6 -10   3       14.93       16.00     13.07 o 
  -5 -10   3       15.37       15.21     11.83 o 
  -4 -10   3        8.37        3.83      9.02 o 
  -3 -10   3       12.76        4.96      9.58 o 
  -2 -10   3       51.12       55.79     18.48 o 
  -1 -10   3        1.02        0.45      8.45 o 
   0 -10   3       14.59       16.79     10.37 o 
   1 -10   3       14.24        4.62      8.79 o 
   2 -10   3        2.23        6.24      6.13 o 
   3 -10   3       19.47       24.01     13.41 o 
   4 -10   3       16.09       29.87     14.20 o 
   5 -10   3        8.16        5.41     10.14 o 
   6 -10   3        4.07        7.78     11.38 o 
 -10  -9   3        0.91        4.01      7.47 o 
  -9  -9   3        6.14       10.18      7.43 o 
  -8  -9   3       13.38       23.21     15.95 o 
  -7  -9   3       14.20       21.43      8.88 o 
  -6  -9   3       29.89       34.21     10.07 o 
  -5  -9   3       26.02       29.54      9.48 o 
  -4  -9   3        0.06        2.42      6.17 o 
  -3  -9   3      114.13      132.71     17.18 o 
  -2  -9   3       21.44       28.42      9.31 o 
  -1  -9   3      483.77      447.03     36.14 o 
   0  -9   3      214.16      213.70     18.72 o 
   1  -9   3       53.05       76.56     10.73 o 
   2  -9   3       11.34       10.50      5.87 o 
   3  -9   3       13.39       16.78      7.41 o 
   4  -9   3       23.54       39.67     14.99 o 
   5  -9   3        0.65        7.10      9.13 o 
   6  -9   3        0.00       -0.56      8.90 o 
   7  -9   3        0.36        5.86     11.50 o 
   8  -9   3        0.09        2.59     14.31 o 
 -11  -8   3        0.60       -1.69      8.79 o 
 -10  -8   3        0.10       -0.46      8.01 o 
  -9  -8   3       13.20       17.62      8.95 o 
  -8  -8   3       69.16       64.48     14.02 o 
  -7  -8   3        0.12        1.43      5.74 o 
  -6  -8   3       42.42       50.91     15.83 o 
  -5  -8   3       37.80       34.93     10.66 o 
  -4  -8   3        0.09       -1.66      4.54 o 
  -3  -8   3       82.14       88.79     13.11 o 
  -2  -8   3        1.29        0.82      4.90 o 
  -1  -8   3      157.82      158.07     11.74 o 
   0  -8   3      271.97      283.58     14.72 o 
   1  -8   3      335.56      323.44     16.03 o 
   2  -8   3        8.81        6.65      5.46 o 
   3  -8   3        0.15        1.32      4.79 o 
   4  -8   3        0.56        1.47      6.99 o 
   5  -8   3       25.81       31.56     13.52 o 
   6  -8   3        5.20        5.52      9.58 o 
   7  -8   3       10.34        9.47     10.14 o 
   8  -8   3        4.08       -0.11     11.04 o 
 -11  -7   3        2.97        8.00      8.79 o 
 -10  -7   3        7.86       17.36     11.16 o 
  -9  -7   3        8.67        4.53      7.28 o 
  -8  -7   3       69.66       71.29     14.10 o 
  -7  -7   3       10.38       13.72      7.52 o 
  -6  -7   3       24.52       27.62      9.50 o 
  -5  -7   3       43.48       39.01      9.96 o 
  -4  -7   3       38.94       35.59      9.22 o 
  -3  -7   3      217.02      212.80     15.97 o 
  -2  -7   3       98.07      101.11      8.84 o 
  -1  -7   3      460.80      476.68     42.73 o 
   0  -7   3       81.30       76.04      8.76 o 
   1  -7   3        2.02        4.77      4.37 o 
   2  -7   3       18.31       17.50      6.43 o 
   3  -7   3        4.87        2.97      4.30 o 
   4  -7   3        0.89        1.24      6.54 o 
   5  -7   3       79.24       73.04     20.17 o 
   6  -7   3       24.12       43.84     16.79 o 
   7  -7   3       14.19       15.78     11.16 o 
   8  -7   3        8.03       11.61     11.04 o 
   9  -7   3        1.12        2.70     10.93 o 
 -12  -6   3        0.08        4.85      9.47 o 
 -11  -6   3        1.70       14.31     11.72 o 
 -10  -6   3       58.48       74.27     21.86 o 
  -9  -6   3       18.80       20.49     11.66 o 
  -8  -6   3       11.74       12.23      7.37 o 
  -7  -6   3        8.97        4.05      5.87 o 
  -6  -6   3       33.15       36.48      9.74 o 
  -5  -6   3       79.89       66.55     11.71 o 
  -4  -6   3      170.53      160.99     14.12 o 
  -3  -6   3      717.93      661.68     38.60 o 
  -2  -6   3     1764.82     1958.92     98.72 o 
  -1  -6   3     1062.54     1132.98     71.27 o 
   0  -6   3       41.63       56.20      7.16 o 
   1  -6   3      118.02      124.39     14.60 o 
   2  -6   3       54.18       53.10     12.68 o 
   3  -6   3       50.14       57.83     10.19 o 
   4  -6   3        0.02        0.21      4.03 o 
   5  -6   3        1.59        8.34      7.89 o 
   6  -6   3       14.56       22.99     11.61 o 
   7  -6   3        0.37       -1.35      8.00 o 
   8  -6   3        5.26        9.13      9.69 o 
   9  -6   3       31.88       37.42     17.92 o 
  10  -6   3        0.01       -1.01      7.89 o 
 -12  -5   3        0.70        7.21      9.69 o 
 -11  -5   3        0.56        2.59      9.80 o 
 -10  -5   3        1.89        8.79     11.16 o 
  -9  -5   3       75.39      107.97     24.12 o 
  -8  -5   3       18.66       24.36      9.30 o 
  -7  -5   3       11.35       18.54      7.83 o 
  -6  -5   3       84.20       94.27     13.61 o 
  -5  -5   3        3.58        7.08      5.39 o 
  -4  -5   3      324.16      330.86     12.87 o 
  -3  -5   3      291.04      308.62     26.05 o 
  -2  -5   3      271.02      287.70     15.64 o 
  -1  -5   3      222.16      254.92     16.16 o 
   0  -5   3      232.34      261.03     16.80 o 
   1  -5   3        2.04        3.21      3.11 o 
   2  -5   3        4.69        1.90      3.62 o 
   3  -5   3       36.46       28.56      6.98 o 
   4  -5   3       17.11       20.10      6.40 o 
   5  -5   3       12.22       14.88      8.90 o 
   6  -5   3       15.06       15.21      9.80 o 
   7  -5   3        0.24       -4.40      6.31 o 
   8  -5   3       97.85       94.79     23.89 o 
   9  -5   3      158.48      180.23     34.49 o 
  10  -5   3        0.04        1.01      7.66 o 
  11  -5   3        0.39       -3.61      6.49 o 
 -12  -4   3        0.91       12.06     11.38 o 
 -11  -4   3        0.16       11.50     11.16 o 
 -10  -4   3        3.20       12.62     11.38 o 
  -9  -4   3        4.27        1.58      8.79 o 
  -8  -4   3       27.91       46.51     10.77 o 
  -7  -4   3       25.11       28.44      8.47 o 
  -6  -4   3        8.98        8.77      3.89 o 
  -5  -4   3      261.83      288.09     12.59 o 
  -4  -4   3      630.85      732.33     23.18 o 
  -3  -4   3      220.71      268.14     12.84 o 
  -2  -4   3      260.22      261.86     10.25 o 
  -1  -4   3      174.67      156.47      7.77 o 
   0  -4   3       98.23       86.69      6.24 o 
   1  -4   3      138.12      126.11     23.28 o 
   2  -4   3      255.08      313.73     36.14 o 
   3  -4   3       19.64       20.81      5.52 o 
   4  -4   3       19.34       22.06      5.65 o 
   5  -4   3       33.50       45.53     13.30 o 
   6  -4   3        6.60        4.51      7.55 o 
   7  -4   3       41.41       38.79     12.62 o 
   8  -4   3       17.75       20.17      8.85 o 
   9  -4   3        0.70       -1.59      5.69 o 
  10  -4   3      186.45      208.67     25.63 o 
  11  -4   3        4.45        4.62      7.01 o 
 -12  -3   3        6.76       18.82     11.04 o 
 -11  -3   3       18.78       21.53     13.64 o 
 -10  -3   3       64.92      104.37     25.92 o 
  -9  -3   3       36.64       40.80     15.78 o 
  -8  -3   3       37.91       30.48      9.19 o 
  -7  -3   3        1.91        5.14      3.59 o 
  -6  -3   3      284.94      282.05     13.32 o 
  -5  -3   3       11.23       21.27      4.65 o 
  -4  -3   3     2669.44     2785.03     50.70 o 
  -3  -3   3     3961.54     4298.11    138.52 o 
  -2  -3   3      909.49      952.03     37.06 o 
  -1  -3   3      331.64      221.75    106.45 o 
   0  -3   3       19.68       20.24      3.34 o 
   1  -3   3       88.79       74.71      7.99 o 
   2  -3   3      163.86      179.53     16.85 o 
   3  -3   3       25.77       21.99      5.11 o 
   4  -3   3       95.68       91.33      8.47 o 
   5  -3   3       12.10       16.49      4.10 o 
   6  -3   3        1.76        1.40      4.06 o 
   7  -3   3      183.52      201.40     17.21 o 
   8  -3   3      103.28      109.42     16.48 o 
   9  -3   3        0.24       -1.52      4.97 o 
  10  -3   3        5.27        7.89      7.32 o 
  11  -3   3       10.31        8.89      8.21 o 
  12  -3   3        4.51        5.75     10.48 o 
 -12  -2   3        0.11        5.07      9.35 o 
 -11  -2   3        0.54       12.85     11.38 o 
 -10  -2   3        2.07       -1.35      8.79 o 
  -9  -2   3        0.00        0.22      5.74 o 
  -8  -2   3        1.29        3.34      5.69 o 
  -7  -2   3       64.03       35.70     27.08 o 
  -6  -2   3      218.41      249.74     12.66 o 
  -5  -2   3       90.84       96.43      8.62 o 
  -4  -2   3       39.13       24.58     11.13 o 
  -3  -2   3       12.01        7.72      8.22 o 
  -2  -2   3      139.48      141.29      8.78 o 
  -1  -2   3      130.42      131.69      6.24 o 
   0  -2   3      309.36      286.25      9.22 o 
   1  -2   3      191.81      235.08     27.57 o 
   2  -2   3       63.15       68.39      7.44 o 
   3  -2   3       11.91        9.89      3.73 o 
   4  -2   3      615.52      554.58     14.24 o 
   5  -2   3       21.14       18.14      4.20 o 
   6  -2   3       21.55       46.88      9.12 o 
   7  -2   3      190.41      195.08     17.53 o 
   8  -2   3      747.94      861.46     35.48 o 
   9  -2   3        3.00        6.26      6.05 o 
  10  -2   3        4.19        6.70      6.81 o 
  11  -2   3        2.81        8.59      8.55 o 
  12  -2   3        0.07       -6.60      7.10 o 
 -12  -1   3       16.36       38.99     14.99 o 
 -11  -1   3        3.36        9.24      9.47 o 
 -10  -1   3       59.59       57.64     17.98 o 
  -9  -1   3        4.38        1.80      5.29 o 
  -8  -1   3       25.24       34.37      9.52 o 
  -7  -1   3      411.30      416.08     27.11 o 
  -6  -1   3       77.84       72.43     15.84 o 
  -5  -1   3      720.48      791.11     20.70 o 
  -4  -1   3      971.77     1030.46     36.52 o 
  -3  -1   3        5.42        2.56      1.98 o 
  -2  -1   3     2348.10     2409.87     54.24 o 
  -1  -1   3       65.53       74.61      4.71 o 
   0  -1   3       27.01       22.20      4.38 o 
   1  -1   3      706.99      696.14     17.19 o 
   2  -1   3        1.54        2.61      1.69 o 
   3  -1   3       29.96       30.49     10.93 o 
   4  -1   3      305.91      249.07     11.31 o 
   5  -1   3        3.17        2.37      2.87 o 
   6  -1   3      341.33      326.20     18.14 o 
   7  -1   3       14.07       10.47      5.31 o 
   8  -1   3       32.84       31.50      9.12 o 
   9  -1   3      216.51      240.99     26.77 o 
  10  -1   3       18.74       15.63      7.93 o 
  11  -1   3        0.02       -0.13      5.71 o 
  12  -1   3        0.74        2.35      7.20 o 
  13  -1   3        0.61        7.28     10.39 o 
 -12   0   3       18.98       27.84     13.19 o 
 -11   0   3        7.25        7.02      6.97 o 
 -10   0   3        0.03        4.66      6.79 o 
  -9   0   3        2.00        2.02      5.46 o 
  -8   0   3       11.29       10.18      6.57 o 
  -7   0   3       80.06       81.13     13.02 o 
  -6   0   3       39.97       59.82      8.12 o 
  -5   0   3      626.88      657.03     43.44 o 
  -4   0   3      880.68      778.56     40.31 o 
  -3   0   3     1950.76     2035.61     84.38 o 
  -2   0   3      677.53      701.15     15.13 o 
  -1   0   3     1387.42     1426.92     51.86 o 
   0   0   3       49.51       67.87      6.03 o 
   1   0   3       10.38       14.81      1.96 o 
   2   0   3     1843.71     1984.95     21.14 o 
   3   0   3      921.72      954.41     21.07 o 
   4   0   3        0.09        1.45      2.46 o 
   5   0   3      127.50      140.76     25.14 o 
   6   0   3     1055.75     1185.49     33.14 o 
   7   0   3        2.83        8.99      4.91 o 
   8   0   3       24.20       25.86      7.94 o 
   9   0   3        2.63        0.52      4.65 o 
  10   0   3       54.42       53.34     12.36 o 
  11   0   3       11.16        4.46      7.15 o 
  12   0   3        1.80        6.72      7.98 o 
  13   0   3        9.04        4.92      9.96 o 
 -12   1   3        8.44       15.40      9.31 o 
 -11   1   3        1.20        4.58      6.17 o 
 -10   1   3        9.97       17.12      8.07 o 
  -9   1   3        3.74        8.31      6.23 o 
  -8   1   3       15.68       21.54      7.89 o 
  -7   1   3       12.29       10.30      6.17 o 
  -6   1   3       67.90       79.32     12.45 o 
  -5   1   3      803.98      814.10     87.97 o 
  -4   1   3      232.59      250.18     39.80 o 
  -3   1   3     1139.92     1119.20     61.87 o 
  -2   1   3       90.05       72.95      5.73 o 
  -1   1   3     3630.14     3279.99    214.44 o 
   0   1   3     1789.82     1823.56     38.85 o 
   1   1   3       31.96       16.63      3.49 o 
   2   1   3       96.64       45.88     31.68 o 
   3   1   3      182.66      228.60     10.40 o 
   4   1   3      507.39      486.48     16.62 o 
   5   1   3       58.97       71.82      8.80 o 
   6   1   3      115.30      104.69     11.42 o 
   7   1   3     2757.97     2998.72     55.88 o 
   8   1   3        8.32        4.70      4.96 o 
   9   1   3       47.42       40.36      9.96 o 
  10   1   3        0.75        2.09      5.42 o 
  11   1   3        2.87        5.33      6.50 o 
  12   1   3        1.26        4.65      7.89 o 
  13   1   3        0.42        3.49     11.61 o 
 -11   2   3       17.28       15.50      8.54 o 
 -10   2   3        8.37       15.96      8.88 o 
  -9   2   3        0.11        2.35      5.65 o 
  -8   2   3       59.65       72.92     19.84 o 
  -7   2   3      304.87      342.97     60.66 o 
  -6   2   3      933.00      832.89    127.41 o 
  -5   2   3      371.66      370.78     20.33 o 
  -4   2   3      286.71      255.33     15.60 o 
  -3   2   3       84.57      121.85     10.00 o 
  -2   2   3      150.40      102.03     11.73 o 
  -1   2   3      357.41      318.75     18.50 o 
   0   2   3      899.98      872.16     27.71 o 
   1   2   3     2625.08     2507.45     31.06 o 
   2   2   3       28.37       23.94      4.11 o 
   3   2   3       44.35       50.06      5.81 o 
   4   2   3        4.47       15.86      4.30 o 
   5   2   3      772.61      761.81     22.22 o 
   6   2   3       69.77       66.49      9.23 o 
   7   2   3      141.78      124.25     12.05 o 
   8   2   3      211.98      172.51     17.70 o 
   9   2   3      112.61      100.48     14.60 o 
  10   2   3        6.76       16.19      7.93 o 
  11   2   3       19.64       33.30     10.00 o 
  12   2   3        4.44        9.13     12.17 o 
  13   2   3        0.28       25.58     17.02 o 
 -11   3   3        0.02        6.73      7.09 o 
 -10   3   3        1.53       -2.43      6.25 o 
  -9   3   3        0.39        1.67      5.65 o 
  -8   3   3        0.60        0.60      5.55 o 
  -7   3   3       47.25       55.18     12.20 o 
  -6   3   3       87.50      100.28     15.72 o 
  -5   3   3      344.01      322.71     26.27 o 
  -4   3   3      575.51      516.65     38.53 o 
  -3   3   3      207.12      187.95     18.49 o 
  -2   3   3        1.77       10.82      5.86 o 
  -1   3   3       68.46       63.80     10.82 o 
   0   3   3      161.17      184.59     13.53 o 
   1   3   3      433.07      424.75     18.40 o 
   2   3   3     1463.36     1551.81     28.21 o 
   3   3   3      153.20      162.45      8.58 o 
   4   3   3      368.66      343.26     12.98 o 
   5   3   3     5255.93     5772.97    359.68 o 
   6   3   3      270.37      267.96     16.86 o 
   7   3   3        8.66       11.03      4.96 o 
   8   3   3       26.22       33.12      8.28 o 
   9   3   3        8.76        8.11      8.06 o 
  10   3   3        8.09        6.92      6.57 o 
  11   3   3        6.98        5.18      9.35 o 
  12   3   3        0.11       -1.47      9.47 o 
  13   3   3        7.19        4.28     13.19 o 
  14   3   3        3.32       16.34     18.93 o 
 -10   4   3        1.35       -1.58      9.35 o 
  -9   4   3        8.09       -3.83      7.89 o 
  -8   4   3       18.98       15.33     11.04 o 
  -7   4   3      144.84      127.93     25.70 o 
  -6   4   3      224.66      233.69     26.60 o 
  -5   4   3       15.66       12.28      8.45 o 
  -4   4   3        1.79       -1.13      3.83 o 
  -3   4   3       11.25       13.41      6.87 o 
  -2   4   3      427.05      292.61     22.33 o 
  -1   4   3       15.80        3.04      3.72 o 
   0   4   3        4.26        3.38      3.38 o 
   1   4   3      108.91       85.34      9.02 o 
   2   4   3     1298.72     1374.35     52.95 o 
   3   4   3     1606.56     1680.69     79.92 o 
   4   4   3        0.75        3.85      2.59 o 
   5   4   3      201.13      218.77     10.99 o 
   6   4   3     2853.17     3207.96     99.20 o 
   7   4   3      185.89      188.58     12.72 o 
   8   4   3       72.78       77.85     11.03 o 
   9   4   3        4.24        3.75      4.84 o 
  10   4   3        0.09        4.17      9.35 o 
  11   4   3       26.23       42.94     16.68 o 
  12   4   3       23.57       20.74     14.65 o 
  13   4   3        4.81       13.41     13.75 o 
  14   4   3        2.40        4.06     16.90 o 
 -10   5   3        0.88        3.72     12.96 o 
  -9   5   3        0.15        3.94      9.92 o 
  -8   5   3      162.13      182.15     33.48 o 
  -7   5   3      219.30      175.06     30.66 o 
  -6   5   3      241.24      185.78     29.42 o 
  -5   5   3        8.12        8.45      6.99 o 
  -4   5   3       36.01       30.32     11.27 o 
  -3   5   3       19.03       17.58      8.90 o 
  -2   5   3        4.43        5.63      5.97 o 
  -1   5   3       11.86       11.61      5.97 o 
   0   5   3      414.40      330.18     20.98 o 
   1   5   3      544.16      501.05     23.02 o 
   2   5   3      364.77      329.19     13.25 o 
   3   5   3      978.39     1013.83     21.58 o 
   4   5   3      709.21      782.44     17.96 o 
   5   5   3      122.59      138.39      8.63 o 
   6   5   3     1010.54     1064.32     40.25 o 
   7   5   3       28.11       22.39      5.94 o 
   8   5   3       64.48       52.30     16.00 o 
   9   5   3        0.01        3.38      8.45 o 
  10   5   3       28.64       18.60     12.40 o 
  11   5   3       11.85       13.97     12.28 o 
  12   5   3        0.00        8.45     12.28 o 
  13   5   3        6.08        5.41     12.06 o 
  14   5   3        0.00        5.18     17.13 o 
  -9   6   3        1.07       -0.34     10.26 o 
  -8   6   3       39.06       49.59     19.16 o 
  -7   6   3        9.92       17.69     12.40 o 
  -6   6   3      147.55      138.30     27.62 o 
  -5   6   3       11.05       14.20      9.24 o 
  -4   6   3        4.51        1.35      5.75 o 
  -3   6   3       30.79       21.19      9.69 o 
  -2   6   3       10.57       22.54      9.02 o 
  -1   6   3        8.68        5.63      5.41 o 
   0   6   3      319.78      370.00     23.79 o 
   1   6   3      153.74      126.60     12.74 o 
   2   6   3      814.89      858.22     32.74 o 
   3   6   3      379.22      420.46     14.93 o 
   4   6   3     1824.63     2104.21     30.21 o 
   5   6   3      440.59      488.47     22.50 o 
   6   6   3       19.88        9.81      8.68 o 
   7   6   3       20.83       21.53     12.28 o 
   8   6   3        3.03        8.11      9.92 o 
   9   6   3        4.03       15.44     10.59 o 
  10   6   3       12.22       15.89     12.62 o 
  11   6   3        2.16        7.21     10.93 o 
  12   6   3        0.87       10.03     10.71 o 
  13   6   3       13.51       18.60     10.82 o 
  14   6   3        0.50        6.87     12.96 o 
  -9   7   3       17.96       21.30     16.00 o 
  -8   7   3       42.20       25.58     15.10 o 
  -7   7   3        0.01       12.62      9.58 o 
  -6   7   3       51.90       55.90     18.03 o 
  -5   7   3       97.55      103.24     23.78 o 
  -4   7   3      101.10      113.50     23.33 o 
  -3   7   3       50.10       40.91     13.86 o 
  -2   7   3       22.26       17.47      9.13 o 
  -1   7   3        2.24        9.80      6.31 o 
   0   7   3        0.65        2.93      4.40 o 
   1   7   3        5.20        7.78      4.96 o 
   2   7   3      364.06      309.21     15.14 o 
   3   7   3       56.96       65.87      7.20 o 
   4   7   3      345.58      362.97     13.13 o 
   5   7   3      504.06      503.06     34.29 o 
   6   7   3       33.51       27.27     12.17 o 
   7   7   3        1.87       19.38     12.06 o 
   8   7   3       22.21       32.57     13.64 o 
   9   7   3       40.26       64.92     20.17 o 
  10   7   3       45.66       59.28     19.72 o 
  11   7   3       85.39      129.05     28.97 o 
  12   7   3        4.31        4.51      9.69 o 
  13   7   3        1.81       -0.11      8.11 o 
  -8   8   3       16.52       16.68      9.69 o 
  -7   8   3       76.54       77.77     23.33 o 
  -6   8   3        4.73       -0.68      8.23 o 
  -5   8   3        9.27        6.99      9.13 o 
  -4   8   3       12.81       28.40     13.19 o 
  -3   8   3       16.29       11.50      8.45 o 
  -2   8   3      118.25      109.79     21.19 o 
  -1   8   3        1.30       -2.03      5.18 o 
   0   8   3        1.75        3.04      4.62 o 
   1   8   3        2.36        3.59      3.73 o 
   2   8   3      793.13      703.66     40.40 o 
   3   8   3      120.70      124.86     17.75 o 
   4   8   3      169.68      185.10     22.88 o 
   5   8   3        0.33       -0.34      6.54 o 
   6   8   3      391.76      345.28     31.91 o 
   7   8   3      160.65      165.14     27.28 o 
   8   8   3       27.89       26.48     14.20 o 
   9   8   3       30.21       15.33     11.83 o 
  10   8   3        7.31        4.85      9.13 o 
  11   8   3       35.84       58.61     19.50 o 
  12   8   3        3.04       11.04      8.79 o 
  13   8   3        2.71        7.33      9.13 o 
  -7   9   3        9.79        4.17      7.10 o 
  -6   9   3        1.16        1.92      7.66 o 
  -5   9   3       17.21        9.24     11.16 o 
  -4   9   3       15.86       27.39     13.75 o 
  -3   9   3      114.75       98.17     22.88 o 
  -2   9   3      125.41      120.27     22.99 o 
  -1   9   3        5.73        6.76      7.78 o 
   0   9   3        0.00        0.00      5.75 o 
   1   9   3        0.12        2.33      4.40 o 
   2   9   3       19.82       24.34      7.04 o 
   3   9   3     1206.62     1266.70     58.25 o 
   4   9   3       55.77       58.72     17.36 o 
   5   9   3      327.87      347.83     32.47 o 
   6   9   3        0.00        3.27      8.45 o 
   7   9   3        1.42        1.92     10.14 o 
   8   9   3        8.02        5.75     10.82 o 
   9   9   3       47.98       42.04     16.68 o 
  10   9   3        2.89       -2.14     10.26 o 
  11   9   3       22.57       21.41     14.31 o 
  12   9   3        3.70       15.89     10.93 o 
  13   9   3        1.82        3.04      9.35 o 
  -6  10   3        0.00        9.58      8.23 o 
  -5  10   3        2.16        1.69      9.69 o 
  -4  10   3        6.23       13.86     11.04 o 
  -3  10   3       25.14       17.24     10.14 o 
  -2  10   3       54.66       72.02     19.16 o 
  -1  10   3       11.57       18.48      9.80 o 
   0  10   3       36.82       34.94     13.07 o 
   1  10   3       36.70       40.48      9.04 o 
   2  10   3       19.46       37.08     13.19 o 
   3  10   3      164.18      199.63     29.20 o 
   4  10   3      120.71      153.07     26.38 o 
   5  10   3       55.91       59.06     17.47 o 
   6  10   3       12.27       11.83     11.50 o 
   7  10   3       63.55       67.74     20.51 o 
   8  10   3        9.82       21.98     13.86 o 
   9  10   3       18.99       13.86     13.41 o 
  10  10   3      118.89      119.59     27.95 o 
  11  10   3        6.27       11.27     11.27 o 
  12  10   3        1.35       11.38      9.47 o 
  -5  11   3        0.09       -1.69      7.33 o 
  -4  11   3        0.05        1.80      8.00 o 
  -3  11   3        3.53       10.82     10.59 o 
  -2  11   3       25.32       37.19     14.31 o 
  -1  11   3        3.83        6.76      7.89 o 
   0  11   3       16.79       13.48      6.23 o 
   1  11   3      580.18      520.01     42.74 o 
   2  11   3        0.07        2.03     10.03 o 
   3  11   3       19.22       22.54     13.52 o 
   4  11   3        0.80        2.14     10.03 o 
   5  11   3        0.91        8.68     10.71 o 
   6  11   3       26.50       20.06     13.41 o 
   7  11   3       33.28       36.06     16.68 o 
   8  11   3       17.65       37.08     16.79 o 
   9  11   3        5.19       18.60     12.96 o 
  10  11   3       20.87       23.55     15.21 o 
  11  11   3        1.18        5.86     12.40 o 
  12  11   3        5.37       18.93     13.07 o 
  -4  12   3        0.89        1.01      8.00 o 
  -3  12   3        2.16        6.99      9.13 o 
  -2  12   3       18.13       15.89      9.35 o 
   0  12   3       15.66       34.71     16.57 o 
   1  12   3       53.03       90.39     23.33 o 
   2  12   3      149.56      235.47     36.75 o 
   3  12   3        0.12        0.68     10.37 o 
   4  12   3       15.26       11.72     12.28 o 
   5  12   3        0.09        1.47     10.59 o 
   6  12   3        2.17        0.00     10.93 o 
   7  12   3       33.03       22.65     16.79 o 
   8  12   3       42.07       36.85     17.69 o 
   9  12   3        4.00       10.48     10.93 o 
  10  12   3        3.39        7.44     10.59 o 
  11  12   3        4.19        2.93      7.55 o 
  -1  13   3       59.29       77.88     21.86 o 
   0  13   3        9.81       17.24     13.30 o 
   1  13   3        1.24        0.45     10.03 o 
   2  13   3       24.30       50.94     19.50 o 
   3  13   3        5.45        5.41      9.69 o 
   4  13   3        0.48       -9.47      9.47 o 
   5  13   3        8.63        8.68     11.16 o 
   6  13   3       28.02       40.91     17.92 o 
   7  13   3        1.20        8.34     12.85 o 
   8  13   3        4.16       17.92     13.30 o 
   9  13   3        5.06       22.09     11.61 o 
  10  13   3        0.03        6.42      8.79 o 
  -1  14   3        4.43        4.28     10.14 o 
   0  14   3       61.44       59.40     18.60 o 
   1  14   3        8.82       12.96     11.27 o 
   2  14   3        7.84        3.83      8.90 o 
   3  14   3        0.04        3.94     11.16 o 
   4  14   3        1.75       11.16     12.17 o 
   5  14   3        1.89       -9.02      9.24 o 
   6  14   3        1.50        5.97     10.37 o 
   7  14   3        3.82        6.09     11.83 o 
   8  14   3        7.23        8.45     10.14 o 
   9  14   3        9.36        9.92     12.40 o 
   2  15   3        1.53       -6.09     10.59 o 
   3  15   3        4.54        2.37     10.14 o 
   4  15   3        9.61       23.89     12.73 o 
   5  15   3        0.07       13.75     10.37 o 
   6  15   3        2.84        9.47     11.38 o 
  -4 -13   4        8.49        2.25      9.35 o 
  -3 -13   4        4.22        4.62      7.21 o 
  -2 -13   4        3.62       10.03      9.24 o 
  -1 -13   4        2.08        9.80      8.68 o 
   0 -13   4        1.61        6.65      9.47 o 
  -7 -12   4        9.09        8.11     18.26 o 
  -6 -12   4        0.83        4.06     11.27 o 
  -5 -12   4        5.21        7.55      9.13 o 
  -4 -12   4        3.29        3.38      7.33 o 
  -3 -12   4        4.07        4.96      9.02 o 
  -2 -12   4        0.51        1.92      9.02 o 
  -1 -12   4        1.66        3.49      8.00 o 
   0 -12   4        2.61       14.88     11.61 o 
   1 -12   4       34.15       27.50     12.51 o 
  -8 -11   4        8.35        4.96     14.54 o 
  -7 -11   4        0.61       -1.35     12.17 o 
  -6 -11   4        4.14       11.95     11.95 o 
  -5 -11   4        2.85        4.85     12.06 o 
  -4 -11   4        3.02        2.48      8.57 o 
  -3 -11   4        1.22       -0.56      8.23 o 
  -2 -11   4        2.69        2.03      8.45 o 
  -1 -11   4       22.87       40.01     18.03 o 
   0 -11   4        0.42       -1.35      8.68 o 
   1 -11   4      196.85      164.57     31.22 o 
   2 -11   4       38.98       35.28     12.62 o 
   4 -11   4        0.55        0.79     11.95 o 
   5 -11   4        0.40        3.61     12.28 o 
  -9 -10   4        2.83       -1.47     13.30 o 
  -8 -10   4        2.95        6.76     13.41 o 
  -7 -10   4       10.84       19.16     12.85 o 
  -6 -10   4        4.35        0.23     10.71 o 
  -5 -10   4        4.49        4.51      8.90 o 
  -4 -10   4        4.02        5.18      9.58 o 
  -3 -10   4        1.34        2.25      7.21 o 
  -2 -10   4        0.97       -5.07      6.76 o 
  -1 -10   4        0.06       -4.40      7.89 o 
   0 -10   4        8.31       18.26     11.95 o 
   1 -10   4        8.83        4.85     10.03 o 
   2 -10   4       68.41       66.21     13.82 o 
   3 -10   4        6.53        4.40      8.57 o 
   4 -10   4        7.09        9.13     11.72 o 
   5 -10   4        0.00        1.80      9.47 o 
   6 -10   4        0.01        1.80     10.82 o 
 -10  -9   4       13.45       17.47     17.92 o 
  -9  -9   4       38.43       47.33     20.51 o 
  -8  -9   4       81.57       42.04     17.81 o 
  -7  -9   4        1.00        1.92      9.35 o 
  -6  -9   4        0.02       -2.93      8.23 o 
  -5  -9   4       11.30        7.89      9.02 o 
  -4  -9   4       21.95       26.15     13.30 o 
  -3  -9   4        2.87       -0.45      8.00 o 
  -2  -9   4       42.53       43.17     15.55 o 
  -1  -9   4       73.95       82.05     21.53 o 
   0  -9   4       85.21       83.74     21.30 o 
   1  -9   4      168.33      192.33     19.86 o 
   2  -9   4       18.79       17.04      7.24 o 
   3  -9   4        6.50        8.52     11.72 o 
   4  -9   4        0.14        5.86      8.79 o 
   5  -9   4        1.43       -0.45      8.34 o 
   6  -9   4        0.19       10.14     10.71 o 
   7  -9   4        0.03        0.79     10.71 o 
 -10  -8   4       12.34        7.10     16.57 o 
  -9  -8   4        5.23        0.90     10.26 o 
  -8  -8   4        0.48        1.80      9.92 o 
  -7  -8   4        0.76        0.45      8.45 o 
  -6  -8   4        3.91        9.58     10.03 o 
  -5  -8   4        3.91       -1.24      6.65 o 
  -4  -8   4        1.12        3.61      8.34 o 
  -3  -8   4        6.53        5.63      8.90 o 
  -2  -8   4       11.93        5.52      8.57 o 
  -1  -8   4        9.28       12.40      9.13 o 
   0  -8   4      306.02      322.51     45.38 o 
   1  -8   4      302.61      275.17     36.08 o 
   2  -8   4       59.97       67.24     14.65 o 
   3  -8   4        5.89        8.24      6.00 o 
   4  -8   4        0.13       -3.72      6.09 o 
   5  -8   4        1.42       -2.25      8.57 o 
   6  -8   4        7.85       11.27     10.26 o 
   7  -8   4        0.30       -5.86      7.21 o 
   8  -8   4        0.11        8.57     11.72 o 
 -11  -7   4       29.84       53.31     17.81 o 
 -10  -7   4       15.46       23.33     11.83 o 
  -9  -7   4        8.73       14.87      8.62 o 
  -8  -7   4        3.04        4.02      6.90 o 
  -7  -7   4        5.00        4.15      6.41 o 
  -6  -7   4       60.20       45.19     11.30 o 
  -5  -7   4        7.69        9.04      6.75 o 
  -4  -7   4       35.63       24.88      8.40 o 
  -3  -7   4        7.18        8.98      5.59 o 
  -2  -7   4       74.28       86.14     12.24 o 
  -1  -7   4       92.05      111.58     10.19 o 
   0  -7   4       72.36       82.11      9.36 o 
   1  -7   4      182.98      173.21     11.72 o 
   2  -7   4        0.11        0.86      4.32 o 
   3  -7   4       12.91       25.74      8.28 o 
   4  -7   4       82.93       75.18     19.72 o 
   5  -7   4       29.97       28.51     13.19 o 
   6  -7   4        0.26       -0.34      6.65 o 
   7  -7   4        1.14       -0.79      6.99 o 
   8  -7   4        5.41        5.41     10.59 o 
   9  -7   4       10.03       15.78     13.97 o 
 -11  -6   4       15.64       22.77     14.20 o 
 -10  -6   4       11.92       35.27     15.78 o 
  -9  -6   4       11.78       12.37      8.04 o 
  -8  -6   4       11.10        6.63      7.44 o 
  -7  -6   4        8.82        2.71      5.90 o 
  -6  -6   4        0.08       -0.87      5.63 o 
  -5  -6   4       16.92       14.20      7.12 o 
  -4  -6   4       31.11       47.42     10.11 o 
  -3  -6   4       90.17       97.01     13.42 o 
  -2  -6   4      790.16      812.09     43.75 o 
  -1  -6   4      236.46      248.69     19.45 o 
   0  -6   4     1181.26     1090.31     37.27 o 
   1  -6   4      124.71      121.03      9.25 o 
   2  -6   4        0.60        0.52      3.70 o 
   3  -6   4       12.92       11.77      5.90 o 
   4  -6   4        0.66        1.56      4.21 o 
   5  -6   4       13.39       21.30     10.71 o 
   6  -6   4        2.93        1.80      6.99 o 
   7  -6   4        3.35        0.90      6.99 o 
   8  -6   4        8.03       20.85     14.09 o 
   9  -6   4        9.14       14.31     14.54 o 
 -11  -5   4        7.75       10.37     10.48 o 
 -10  -5   4        3.42        5.07      9.69 o 
  -9  -5   4        0.00        2.25      9.69 o 
  -8  -5   4       16.63       18.41     13.64 o 
  -7  -5   4        0.58       -0.32      4.83 o 
  -6  -5   4        4.58       -1.17      4.89 o 
  -5  -5   4        2.62       -0.26      4.66 o 
  -4  -5   4       20.45       31.76      5.87 o 
  -3  -5   4       68.69       91.45      9.20 o 
  -2  -5   4       72.90       80.62      8.16 o 
  -1  -5   4     1316.65     1185.72     38.46 o 
   0  -5   4      569.17      528.00     28.14 o 
   1  -5   4       60.11       62.41      7.19 o 
   2  -5   4        0.15        5.13      4.10 o 
   3  -5   4        0.06        0.73      3.42 o 
   4  -5   4        3.37        2.65      4.37 o 
   5  -5   4        5.47        7.66      7.89 o 
   6  -5   4       51.24       58.04     18.26 o 
   7  -5   4       12.39       14.09      9.92 o 
   8  -5   4        1.01        1.80      8.11 o 
   9  -5   4       86.16       87.69     24.01 o 
  10  -5   4        5.03       20.85     10.14 o 
  11  -5   4        0.01        3.83      8.79 o 
 -12  -4   4       38.46       79.79     22.88 o 
 -11  -4   4       34.56       34.82     15.78 o 
 -10  -4   4       10.27        9.69      9.92 o 
  -9  -4   4        7.25        6.76     10.26 o 
  -8  -4   4        6.90        4.01      5.77 o 
  -7  -4   4       18.92       22.66      8.20 o 
  -6  -4   4       49.45       60.06     11.15 o 
  -5  -4   4      129.17      151.80     10.78 o 
  -4  -4   4       73.00       71.59      7.79 o 
  -3  -4   4      150.76      158.66     11.68 o 
  -2  -4   4     1299.28     1269.04     43.45 o 
  -1  -4   4       39.58       35.14      5.81 o 
   0  -4   4        5.97        8.78      2.97 o 
   1  -4   4       13.31       16.35      5.21 o 
   2  -4   4       98.79       92.22     10.58 o 
   3  -4   4      282.06      271.16     33.71 o 
   4  -4   4      232.58      225.81     17.64 o 
   5  -4   4        0.06        0.34      5.52 o 
   6  -4   4        7.28       15.55      9.24 o 
   7  -4   4       63.47       67.26     12.88 o 
   8  -4   4       85.47       78.81     14.86 o 
   9  -4   4        4.96        2.55      6.47 o 
  10  -4   4      173.13      183.72     24.19 o 
  11  -4   4        7.38       27.12     23.33 o 
 -12  -3   4       11.73       31.44     14.43 o 
 -11  -3   4        2.70        8.11     11.16 o 
 -10  -3   4        4.35       18.26     12.40 o 
  -9  -3   4       17.45       22.99     13.75 o 
  -8  -3   4        9.97       15.44      7.89 o 
  -7  -3   4       27.35       27.26      9.49 o 
  -6  -3   4        8.31       10.21      4.33 o 
  -5  -3   4        0.37        1.79      3.59 o 
  -4  -3   4        0.04        2.70      2.77 o 
  -3  -3   4     1882.00     1999.35    171.30 o 
  -2  -3   4     4487.90     4820.83    132.32 o 
  -1  -3   4     1462.20     1496.42     41.01 o 
   0  -3   4      169.19      171.05      7.36 o 
   1  -3   4        1.73        1.25      2.39 o 
   2  -3   4       18.68       20.03      5.64 o 
   3  -3   4       60.06       56.46      8.07 o 
   4  -3   4      341.67      345.61     26.05 o 
   5  -3   4       14.70       22.25      4.90 o 
   6  -3   4       13.99       23.26      7.29 o 
   7  -3   4       12.38       16.78      6.99 o 
   8  -3   4      178.00      182.56     20.49 o 
   9  -3   4      146.49      128.22     18.91 o 
  10  -3   4        2.29       13.66      7.50 o 
  11  -3   4        0.61        5.63      7.01 o 
  12  -3   4        0.30       -1.13      6.83 o 
 -12  -2   4        2.03        3.16      9.80 o 
 -11  -2   4        4.85       -0.11     10.26 o 
 -10  -2   4        6.84       15.44     11.95 o 
  -9  -2   4       65.48       98.62     23.78 o 
  -8  -2   4       40.16       36.34      9.57 o 
  -7  -2   4      130.42      113.56     11.62 o 
  -6  -2   4        2.21       10.40      4.00 o 
  -5  -2   4        4.30        4.30      3.18 o 
  -4  -2   4       19.11       22.07      4.82 o 
  -3  -2   4      894.29      948.78     20.70 o 
  -2  -2   4     2153.24     2171.75    105.83 o 
  -1  -2   4        6.04       11.87      2.90 o 
   0  -2   4      135.74      143.98      6.94 o 
   1  -2   4      381.11      355.75     29.78 o 
   2  -2   4      274.38      249.85     18.55 o 
   3  -2   4       27.29       29.70      4.37 o 
   4  -2   4       31.74       14.46     11.97 o 
   5  -2   4       16.90       11.69      3.61 o 
   6  -2   4       25.96       17.16      6.02 o 
   7  -2   4       12.22       20.66      7.66 o 
   8  -2   4      370.42      385.76     24.04 o 
   9  -2   4        6.90        3.05      5.25 o 
  10  -2   4        0.00        1.35      7.33 o 
  11  -2   4        2.25        1.73      6.79 o 
  12  -2   4        0.41        4.62      7.14 o 
 -11  -1   4        0.59        6.20      9.47 o 
 -10  -1   4        0.96        3.83     10.26 o 
  -9  -1   4        9.32       13.55      7.27 o 
  -8  -1   4       49.25       58.26     12.45 o 
  -7  -1   4       15.41       17.52      6.92 o 
  -6  -1   4        2.10        3.92      3.30 o 
  -5  -1   4      248.22      280.33     13.15 o 
  -4  -1   4      732.78      850.94     43.22 o 
  -3  -1   4     2265.17     2616.19     72.11 o 
  -2  -1   4        1.78        1.29      1.95 o 
  -1  -1   4      299.59      353.85     10.18 o 
   0  -1   4      116.53      116.46     13.53 o 
   1  -1   4        0.95        1.48      2.52 o 
   2  -1   4        1.46        3.60      1.87 o 
   3  -1   4      207.65      192.93      7.90 o 
   4  -1   4        0.79        0.98      1.90 o 
   5  -1   4       21.60       36.98      7.19 o 
   6  -1   4     1008.17     1051.05     57.80 o 
   7  -1   4      931.01      797.21     30.72 o 
   8  -1   4        2.17        2.45      4.85 o 
   9  -1   4       73.07       83.11     14.43 o 
  10  -1   4        2.88        1.08      6.13 o 
  11  -1   4        6.03        3.35      6.15 o 
  12  -1   4        2.37        8.92      8.23 o 
  13  -1   4        9.04       10.95      7.91 o 
 -11   0   4        0.91        4.73     10.71 o 
 -10   0   4        1.29        2.05      7.72 o 
  -9   0   4        0.01       -0.06      5.41 o 
  -8   0   4       30.53       37.43      9.76 o 
  -7   0   4       13.96       24.73      7.70 o 
  -6   0   4        0.81        0.90      3.17 o 
  -5   0   4      715.25      702.39     20.86 o 
  -4   0   4     2429.56     2837.47    121.46 o 
  -3   0   4     2508.25     2857.30    119.88 o 
  -2   0   4     2515.74     2830.47     78.10 o 
  -1   0   4      348.08      325.19     10.12 o 
   0   0   4      779.57      804.97     20.69 o 
   1   0   4     1489.02     1391.56     16.58 o 
   2   0   4       18.47       19.83      2.98 o 
   3   0   4      116.84      124.90      6.43 o 
   4   0   4       15.56       19.24      4.62 o 
   5   0   4        0.06        0.93      2.71 o 
   6   0   4       98.50      118.65     12.69 o 
   7   0   4      245.21      244.58     23.06 o 
   8   0   4       53.41       67.62     13.30 o 
   9   0   4       47.64       31.33      9.40 o 
  10   0   4        6.68        7.89      6.13 o 
  11   0   4        3.86       14.72     10.09 o 
  12   0   4        0.22        5.66      7.75 o 
  13   0   4        0.50        5.89      6.36 o 
 -11   1   4        6.84       11.79      8.53 o 
 -10   1   4        8.62        5.28      6.34 o 
  -9   1   4        5.14        8.91      7.05 o 
  -8   1   4        1.69        5.37      6.17 o 
  -7   1   4       96.46      104.16     16.74 o 
  -6   1   4       61.53       69.44     12.19 o 
  -5   1   4      519.94      478.61     29.33 o 
  -4   1   4       10.18       13.12      4.03 o 
  -3   1   4       47.43       46.14      6.03 o 
  -2   1   4        0.08        1.96      2.03 o 
  -1   1   4      464.81      451.54     16.23 o 
   0   1   4      598.41      573.67     17.37 o 
   1   1   4     5632.17     5259.50     71.36 o 
   2   1   4      894.29      887.56     18.29 o 
   3   1   4      777.28      844.42     30.61 o 
   4   1   4       80.59       91.79      8.09 o 
   5   1   4      416.61      409.11     17.23 o 
   6   1   4        3.62        0.95      3.16 o 
   7   1   4     1054.35     1215.12     35.46 o 
   8   1   4        0.00        1.50      4.25 o 
   9   1   4        0.03        4.69      5.36 o 
  10   1   4        3.46       -1.01      4.84 o 
  11   1   4       12.62       14.33      7.96 o 
  12   1   4        9.49       18.38      8.75 o 
  13   1   4        3.31        3.07      6.42 o 
 -11   2   4        0.08        5.77      6.66 o 
 -10   2   4        1.18        1.93      5.79 o 
  -9   2   4        3.93        4.85      5.88 o 
  -8   2   4        6.01        7.74      6.28 o 
  -7   2   4       16.32       21.24      7.82 o 
  -6   2   4      141.32      172.75     23.50 o 
  -5   2   4      938.12      968.27     88.99 o 
  -4   2   4     1057.22     1136.54     90.67 o 
  -3   2   4     1002.72      895.27     48.28 o 
  -2   2   4      559.87      499.25     27.20 o 
  -1   2   4       11.77       18.14      6.20 o 
   0   2   4       50.43       67.29     10.82 o 
   1   2   4       12.77        4.28      4.96 o 
   2   2   4       46.89       57.62      6.07 o 
   3   2   4       35.45       24.88      5.97 o 
   4   2   4      171.47      168.97     10.28 o 
   5   2   4     2012.57     2201.91     39.33 o 
   6   2   4     1533.75     1519.48     37.24 o 
   7   2   4       52.89       50.93      9.21 o 
   8   2   4      106.92      160.05     16.07 o 
   9   2   4       36.51       50.82     11.16 o 
  10   2   4        3.47        8.39      6.05 o 
  11   2   4        0.85        4.94      5.52 o 
  12   2   4        0.32        2.48      5.75 o 
  13   2   4       20.64       45.76     20.06 o 
 -11   3   4        2.85        4.25      7.65 o 
 -10   3   4        0.89        3.11      6.34 o 
  -9   3   4        4.71        8.77      7.80 o 
  -8   3   4        0.22        6.37      5.72 o 
  -7   3   4       14.13       13.43      7.28 o 
  -6   3   4       83.27       75.96     13.35 o 
  -5   3   4       90.42       82.07     13.20 o 
  -4   3   4      740.22      693.17     39.38 o 
  -3   3   4      124.69      131.66     16.01 o 
  -2   3   4      686.86      587.26     31.15 o 
  -1   3   4      464.72      400.44     23.92 o 
   0   3   4      173.60      150.08     13.87 o 
   1   3   4      133.59      112.75     11.39 o 
   2   3   4       66.15       72.50      9.47 o 
   3   3   4      500.62      433.92     14.83 o 
   4   3   4       11.01        8.70      3.50 o 
   5   3   4     2357.85     2544.10     91.60 o 
   6   3   4     1085.06     1145.15     29.86 o 
   7   3   4      200.11      228.68     14.73 o 
   8   3   4        4.58        8.31      5.32 o 
   9   3   4        0.67        1.55      4.75 o 
  10   3   4       12.99       14.75      7.34 o 
  11   3   4       10.35        8.34     10.48 o 
  12   3   4        0.01        3.16      8.90 o 
  13   3   4        2.60        2.03      9.92 o 
  14   3   4        0.24        3.27     16.00 o 
 -10   4   4        0.85        5.86     10.59 o 
  -9   4   4        1.72       10.37     10.48 o 
  -8   4   4        8.37       12.40     11.38 o 
  -7   4   4       40.58       40.80     15.55 o 
  -6   4   4       55.53       66.27     18.03 o 
  -5   4   4        4.06       11.16      7.66 o 
  -4   4   4       62.98       52.07     14.09 o 
  -3   4   4       68.45       78.22     16.12 o 
  -2   4   4        9.00        3.27      4.73 o 
  -1   4   4     1119.98      928.16     38.19 o 
   0   4   4     1277.62     1119.64     38.67 o 
   1   4   4      288.37      241.59     16.69 o 
   2   4   4     1293.16     1228.57     26.09 o 
   3   4   4     1732.66     1901.73     32.15 o 
   4   4   4     3751.25     4031.51    123.66 o 
   5   4   4       88.47       81.92      8.12 o 
   6   4   4     1316.28     1521.05     33.22 o 
   7   4   4        5.55       12.23      4.81 o 
   8   4   4       10.54        9.15      5.37 o 
   9   4   4       76.99       86.14     12.83 o 
  10   4   4        7.35        3.61      8.23 o 
  11   4   4       28.68       30.88     14.88 o 
  12   4   4        1.33       12.51     12.62 o 
  13   4   4        4.07       13.30     14.20 o 
  14   4   4        4.75       10.26     17.02 o 
 -10   5   4        0.02       -0.11     12.51 o 
  -9   5   4        5.05        3.16      9.47 o 
  -8   5   4       36.34       37.30     16.00 o 
  -7   5   4      114.25       88.25     23.22 o 
  -6   5   4      322.96      324.70     33.48 o 
  -5   5   4      135.74      105.73     21.75 o 
  -4   5   4       13.61       14.76      8.90 o 
  -3   5   4       65.24       50.72     14.09 o 
  -2   5   4        4.91        1.58      4.06 o 
  -1   5   4       58.41       58.38     12.74 o 
   0   5   4      231.67      233.97     18.72 o 
   1   5   4       22.44       23.78      7.21 o 
   2   5   4       69.54       69.06      7.91 o 
   3   5   4        0.05        6.26      3.42 o 
   4   5   4     2764.95     2944.24     41.38 o 
   5   5   4     1126.15     1182.48     26.34 o 
   6   5   4       54.93       61.33      7.97 o 
   7   5   4        1.35       -0.40      3.55 o 
   8   5   4        0.55        3.34      4.45 o 
   9   5   4       10.80       10.71      9.92 o 
  10   5   4        0.95       -0.79      8.11 o 
  11   5   4        1.22        0.45      9.24 o 
  12   5   4        4.89       11.83     12.28 o 
  13   5   4        0.42       10.59     14.31 o 
  14   5   4        0.05       -1.13     14.88 o 
  -9   6   4        0.27        2.82     10.14 o 
  -8   6   4        0.65       10.03     10.82 o 
  -7   6   4       20.27       14.43     10.71 o 
  -6   6   4       76.25       72.70     21.19 o 
  -5   6   4        1.56       -2.25      6.20 o 
  -4   6   4       99.49      108.20     22.09 o 
  -3   6   4       13.60       13.30      8.57 o 
  -2   6   4       12.41        3.61      5.07 o 
  -1   6   4        1.51        0.11      4.40 o 
   0   6   4        3.51       12.28      6.87 o 
   1   6   4       68.85       53.76     10.93 o 
   2   6   4        6.87       10.00      3.94 o 
   3   6   4      105.17      124.56     23.78 o 
   4   6   4     3219.56     3616.09     47.08 o 
   5   6   4       34.98       37.00      6.00 o 
   6   6   4        0.36        6.21     14.93 o 
   7   6   4      130.94      122.08     22.21 o 
   8   6   4       34.09       39.56     15.55 o 
   9   6   4       12.24       18.60     12.40 o 
  10   6   4        3.50       12.06     11.27 o 
  11   6   4       15.75       13.41     12.62 o 
  12   6   4       11.63       17.81     14.76 o 
  13   6   4        0.54       -2.03     12.17 o 
  14   6   4        0.63        4.06     15.55 o 
  -9   7   4       15.12       10.59     16.23 o 
  -8   7   4       35.97       33.47     16.91 o 
  -7   7   4        7.18        5.41      8.57 o 
  -6   7   4        0.25       -1.13      6.65 o 
  -5   7   4        4.34       10.37     10.14 o 
  -4   7   4        1.71        2.70      6.54 o 
  -3   7   4        4.93        5.41      6.76 o 
  -2   7   4       13.36        9.47      6.99 o 
  -1   7   4        0.75       -0.23      4.06 o 
   0   7   4       11.99       17.36      7.89 o 
   1   7   4       15.60       11.38      6.54 o 
   2   7   4     1701.32     1733.79     61.04 o 
   3   7   4      985.53      999.96     26.75 o 
   4   7   4       25.28       30.67      6.23 o 
   5   7   4      657.45      701.16     19.34 o 
   6   7   4       13.19        5.64      8.23 o 
   7   7   4       12.01       11.04     10.26 o 
   8   7   4       69.39       53.54     17.24 o 
   9   7   4        5.46        6.65     10.37 o 
  10   7   4       61.54       28.85     14.76 o 
  11   7   4       11.77        3.27      9.58 o 
  12   7   4       19.38       30.43     18.03 o 
  13   7   4        0.56       -5.30     11.04 o 
  14   7   4       31.64       41.92     26.60 o 
  -8   8   4       58.44       70.67     21.30 o 
  -7   8   4       50.94       25.36     11.38 o 
  -6   8   4       35.28       57.93     19.38 o 
  -5   8   4       17.49       15.67     10.82 o 
  -4   8   4        0.17        1.58      7.33 o 
  -3   8   4       63.91       83.63     20.17 o 
  -2   8   4       89.57       78.33     18.26 o 
  -1   8   4       13.41       17.69      9.80 o 
   0   8   4       31.21       35.16     11.38 o 
   1   8   4        8.03        4.96      5.86 o 
   2   8   4      287.20      268.36     16.05 o 
   3   8   4     1266.88     1248.26     77.19 o 
   4   8   4      555.15      532.33     19.40 o 
   5   8   4        2.52        4.51      7.33 o 
   6   8   4        5.09        3.27      7.89 o 
   7   8   4        3.01        1.24      8.11 o 
   8   8   4        7.06        6.42     10.59 o 
   9   8   4       12.19       25.81     14.09 o 
  10   8   4        1.13       15.78     12.96 o 
  11   8   4        0.00        5.97      9.92 o 
  12   8   4        3.20       21.64     12.51 o 
  13   8   4        2.84       15.10     12.40 o 
  -7   9   4        1.93        8.57      8.34 o 
  -6   9   4        2.59       -4.40      6.87 o 
  -5   9   4        0.48       12.73     10.59 o 
  -4   9   4       17.02        9.24     10.37 o 
  -3   9   4       28.01       42.38     15.55 o 
  -2   9   4       20.27       17.92      9.80 o 
  -1   9   4       19.19       27.39     12.17 o 
   0   9   4        5.27       10.14      8.23 o 
   1   9   4      203.02      201.28     15.67 o 
   2   9   4        8.07        7.79      5.42 o 
   3   9   4      546.35      553.05     41.28 o 
   4   9   4       83.13      107.86     21.75 o 
   5   9   4       30.65       35.16     14.76 o 
   6   9   4       97.29       77.55     19.95 o 
   7   9   4        8.65       10.26     10.59 o 
   8   9   4       80.08       65.60     20.96 o 
   9   9   4        0.66        1.35      9.24 o 
  10   9   4        2.50        6.99     10.93 o 
  11   9   4        8.04        2.59      8.00 o 
  12   9   4       25.01       18.60     11.27 o 
  13   9   4       18.63       14.54     10.71 o 
  -6  10   4        1.97        8.23      8.23 o 
  -5  10   4        5.12       14.09     12.73 o 
  -4  10   4        6.68        5.07      8.68 o 
  -3  10   4        2.39        3.16      8.11 o 
  -2  10   4        0.09        4.51      7.78 o 
  -1  10   4       13.38       13.64     10.14 o 
   0  10   4        0.01        8.11      8.11 o 
   1  10   4      291.37      291.94     19.78 o 
   2  10   4       43.52       64.47     18.15 o 
   3  10   4       23.66       26.60     12.40 o 
   4  10   4       52.44       84.19     21.19 o 
   5  10   4       25.67       37.42     15.44 o 
   6  10   4       81.36       97.94     23.33 o 
   7  10   4       56.11       69.09     20.06 o 
   8  10   4       13.14       14.99     11.83 o 
   9  10   4        0.00       -0.68     10.71 o 
  10  10   4        1.66        7.66     10.71 o 
  11  10   4        3.73       20.96     11.83 o 
  12  10   4        0.02        6.87      8.34 o 
  13  10   4        8.20       14.20     11.50 o 
  -5  11   4        0.56        5.30      7.33 o 
  -4  11   4        2.68       11.27      9.92 o 
  -3  11   4        8.70       10.26      9.35 o 
  -2  11   4        0.25       -1.01      8.45 o 
  -1  11   4        3.53        5.75      7.66 o 
   0  11   4        0.89        0.68      6.09 o 
   1  11   4      358.39      368.12     36.30 o 
   2  11   4       63.94       58.61     18.82 o 
   3  11   4        2.79       14.09     11.50 o 
   4  11   4        5.95        5.52      9.92 o 
   5  11   4       11.19       13.86     11.16 o 
   6  11   4        9.24        7.89     10.59 o 
   7  11   4       25.15       41.47     16.79 o 
   8  11   4       38.65       38.88     17.69 o 
   9  11   4        0.01        5.75     10.48 o 
  10  11   4        0.39       12.51     10.59 o 
  11  11   4        4.53        5.75      9.58 o 
  12  11   4       14.37       25.70     13.97 o 
  -4  12   4        4.33        2.03      7.21 o 
  -3  12   4        2.14        1.47      8.00 o 
  -2  12   4        0.05       -3.16      7.21 o 
  -1  12   4       32.55       41.70     14.09 o 
   0  12   4       35.96       52.86     19.84 o 
   1  12   4        0.15        1.01      8.79 o 
   2  12   4      158.05      114.30     26.15 o 
   3  12   4        5.42       -4.28      9.47 o 
   4  12   4        1.29        2.59      9.58 o 
   5  12   4       25.43       31.11     15.44 o 
   6  12   4        0.08       14.43     12.40 o 
   7  12   4        4.15        9.47     11.61 o 
   8  12   4        0.02       -4.06     10.03 o 
   9  12   4        1.67       12.06     11.04 o 
  10  12   4       18.39       25.13     14.43 o 
  11  12   4       18.93       38.09     14.99 o 
  -3  13   4        2.05        0.56      9.35 o 
   0  13   4       40.02       49.36     18.37 o 
   1  13   4        4.25        2.03     10.59 o 
   2  13   4        0.96        7.21     12.17 o 
   3  13   4        7.75       16.90     12.73 o 
   4  13   4        0.22        2.03      9.47 o 
   5  13   4        0.01       11.95     12.40 o 
   6  13   4        1.92        6.31     11.50 o 
   7  13   4        0.03        3.27     10.37 o 
   8  13   4        9.56       40.23     15.78 o 
   9  13   4       11.53        8.45     11.27 o 
  10  13   4       20.50       25.92     12.51 o 
  -1  14   4        0.44        6.76      9.80 o 
   0  14   4      119.73       96.48     23.78 o 
   1  14   4        0.18        2.70      9.69 o 
   2  14   4        1.48        7.55     11.38 o 
   3  14   4        2.91       11.83     13.07 o 
   4  14   4        0.01       -6.42     11.61 o 
   5  14   4        7.04        6.54     11.50 o 
   6  14   4        0.00        3.94     10.14 o 
   7  14   4        3.72       25.13     13.97 o 
   8  14   4        0.54        2.59      9.02 o 
   9  14   4        2.24        4.62     10.71 o 
   2  15   4        0.00        9.47     10.71 o 
   3  15   4        0.54       17.81     11.16 o 
   4  15   4        3.43       10.14     12.28 o 
   5  15   4        0.41        2.93     10.26 o 
   6  15   4        2.55       -9.13      8.11 o 
   7  15   4       12.71       29.64     15.78 o 
  -5 -12   5        7.34        1.35      7.89 o 
  -4 -12   5        9.86       -1.92      7.66 o 
  -3 -12   5       26.19       16.45     11.83 o 
  -2 -12   5        2.70       -1.01      7.66 o 
  -1 -12   5        0.21        5.30      7.78 o 
   0 -12   5        0.02        6.76      9.69 o 
   1 -12   5        0.81       13.52     10.48 o 
  -7 -11   5        3.48       -2.25     12.96 o 
  -6 -11   5        0.64        2.70     12.51 o 
  -5 -11   5       26.00       13.07     13.41 o 
  -4 -11   5        0.42        2.93      7.21 o 
  -3 -11   5       20.68       14.54     11.95 o 
  -2 -11   5        3.40       -1.13      9.02 o 
  -1 -11   5        2.38        3.72      9.13 o 
   0 -11   5       15.74       16.34     11.72 o 
   1 -11   5        0.79        4.06     10.71 o 
   2 -11   5        8.10        8.34      8.34 o 
   4 -11   5        0.04       -0.79     12.40 o 
  -8 -10   5        3.79        0.45     12.62 o 
  -7 -10   5        1.74       -0.90     10.26 o 
  -6 -10   5        7.27       23.55     14.65 o 
  -5 -10   5      129.38      106.06     27.73 o 
  -4 -10   5      119.60       99.64     25.36 o 
  -3 -10   5        0.01       -0.23      7.44 o 
  -2 -10   5       11.53       -0.45      8.90 o 
  -1 -10   5        0.12       -2.82      8.79 o 
   0 -10   5        1.54       12.06     10.26 o 
   1 -10   5       12.41       -0.34      8.34 o 
   2 -10   5       21.14       33.70     14.88 o 
   3 -10   5        3.28        3.94      9.47 o 
   4 -10   5        0.05        0.68      8.79 o 
   5 -10   5        5.80       -3.04      9.69 o 
   6 -10   5        2.82       -6.31     11.16 o 
  -9  -9   5       70.21       95.80     28.40 o 
  -8  -9   5       18.01       11.72     13.75 o 
  -7  -9   5        3.18        3.38     10.71 o 
  -6  -9   5       49.12       48.91     18.71 o 
  -5  -9   5        3.54        9.35     11.50 o 
  -4  -9   5        0.02        4.73      9.47 o 
  -3  -9   5        2.74        3.94      8.79 o 
  -2  -9   5        3.76       -4.06      6.42 o 
  -1  -9   5       18.58       10.48     10.37 o 
   0  -9   5        0.79        3.72      8.57 o 
   1  -9   5       46.83       38.73     10.62 o 
   2  -9   5       11.58        5.19      6.17 o 
   3  -9   5        3.46        5.63      8.57 o 
   4  -9   5        2.36       10.59     10.37 o 
   5  -9   5       16.76       14.31     11.95 o 
   6  -9   5        0.00        6.20     11.95 o 
   7  -9   5        1.99       -4.40     11.38 o 
  -9  -8   5        2.56        5.30     11.83 o 
  -8  -8   5        0.27        5.52     10.14 o 
  -7  -8   5       12.44        5.18     11.50 o 
  -6  -8   5       54.75       35.84     16.00 o 
  -5  -8   5        8.07        2.59      9.58 o 
  -4  -8   5        0.25        0.00      7.66 o 
  -3  -8   5       20.01       30.32     13.52 o 
  -2  -8   5      174.19      167.17     28.52 o 
  -1  -8   5        7.74        8.23      8.45 o 
   0  -8   5       43.97       39.64      9.81 o 
   1  -8   5        0.70       -2.62      4.52 o 
   2  -8   5        8.24       10.92      6.47 o 
   3  -8   5       25.25       23.89      8.06 o 
   4  -8   5       30.44       38.32     14.88 o 
   5  -8   5       17.29       18.37     12.85 o 
   6  -8   5        6.95       10.59     10.03 o 
   7  -8   5       23.10       19.84     13.30 o 
   8  -8   5        0.00        3.16     12.51 o 
  -9  -7   5       11.00       11.50     12.06 o 
  -8  -7   5        7.04       10.14     10.82 o 
  -7  -7   5       29.01       18.71     12.17 o 
  -6  -7   5      188.40      168.18     30.21 o 
  -5  -7   5       77.14       93.44     22.32 o 
  -4  -7   5       17.75       15.55     10.71 o 
  -3  -7   5        4.12        8.79      8.45 o 
  -2  -7   5      224.54      164.02     26.60 o 
  -1  -7   5       31.06       24.32      6.98 o 
   0  -7   5       32.94       36.64      8.75 o 
   1  -7   5       24.37       21.73      7.46 o 
   2  -7   5       31.67       45.49     10.33 o 
   3  -7   5        4.71       13.29      6.95 o 
   4  -7   5        0.08        1.80      6.42 o 
   5  -7   5       29.03       21.86     12.28 o 
   6  -7   5        4.29       20.06     11.72 o 
   7  -7   5        9.54        0.79      8.79 o 
   8  -7   5        6.12        3.94     10.82 o 
   9  -7   5        0.90        6.54     13.19 o 
 -10  -6   5       26.21       30.65     13.19 o 
  -9  -6   5       11.17       14.61      8.50 o 
  -8  -6   5       24.14       21.84      8.67 o 
  -7  -6   5       29.37       34.68      9.47 o 
  -6  -6   5        1.79        7.07      6.82 o 
  -5  -6   5       18.41       15.71      7.54 o 
  -4  -6   5       36.10       32.94      9.29 o 
  -3  -6   5        9.45        9.82      6.18 o 
  -2  -6   5       13.49       16.06      6.09 o 
  -1  -6   5       22.48        6.52      9.64 o 
   0  -6   5      230.32      242.07     20.97 o 
   1  -6   5       96.11      102.75     13.39 o 
   2  -6   5      148.28      167.87     15.56 o 
   3  -6   5       31.12       31.16      8.50 o 
   4  -6   5       20.70       32.29      8.77 o 
   5  -6   5       23.38       29.53     13.52 o 
   6  -6   5        9.88        5.41      8.79 o 
   7  -6   5       11.61       14.99     12.17 o 
   8  -6   5        1.76        4.28      9.35 o 
   9  -6   5        0.13        2.70      8.79 o 
  10  -6   5       10.44       20.51     12.40 o 
 -11  -5   5        0.29       13.19      9.92 o 
 -10  -5   5        1.64        7.78      9.69 o 
  -9  -5   5        0.14       -4.17      8.68 o 
  -8  -5   5       58.43       62.22     13.30 o 
  -7  -5   5       95.33      102.53     15.34 o 
  -6  -5   5       20.23       14.17      7.60 o 
  -5  -5   5        5.79        2.24      4.76 o 
  -4  -5   5        0.60        1.19      3.71 o 
  -3  -5   5      396.72      384.94     16.87 o 
  -2  -5   5        2.20        3.09      3.44 o 
  -1  -5   5       12.27        6.37      3.53 o 
   0  -5   5      399.88      378.65     22.53 o 
   1  -5   5       68.47       80.20      7.92 o 
   2  -5   5       17.87       25.63      7.17 o 
   3  -5   5       21.11       21.66      6.98 o 
   4  -5   5        0.46        1.93      4.46 o 
   5  -5   5       25.17       28.74     12.28 o 
   6  -5   5        1.58       -2.48      5.30 o 
   7  -5   5       53.00       72.47     20.96 o 
   8  -5   5        4.18        8.79     11.61 o 
   9  -5   5       25.49       32.46     14.54 o 
  10  -5   5       19.72       20.62     12.28 o 
  11  -5   5        5.02       20.17     12.51 o 
 -11  -4   5        4.31        3.27      8.68 o 
 -10  -4   5       12.06       14.99     11.72 o 
  -9  -4   5       16.69       38.77     16.57 o 
  -8  -4   5       22.01       17.88      7.90 o 
  -7  -4   5       77.93       85.80     14.10 o 
  -6  -4   5        1.17       -0.38      5.12 o 
  -5  -4   5       43.44       60.28      8.32 o 
  -4  -4   5       18.80       18.71      4.90 o 
  -3  -4   5      375.07      399.24     14.82 o 
  -2  -4   5       96.35       83.22     34.53 o 
  -1  -4   5       32.70       26.03      4.71 o 
   0  -4   5        4.05        3.98      2.68 o 
   1  -4   5       85.62       65.85      6.36 o 
   2  -4   5       90.27      103.30     12.74 o 
   3  -4   5      120.94       96.65     23.67 o 
   4  -4   5      119.59      130.32     15.95 o 
   5  -4   5        9.62        6.20      6.99 o 
   6  -4   5        1.95        1.13      5.97 o 
   7  -4   5        8.88       -1.58      7.44 o 
   8  -4   5       10.61       16.38      7.61 o 
   9  -4   5        0.01        0.16      6.43 o 
  10  -4   5        4.16       10.47      7.63 o 
  11  -4   5        0.31        3.71      6.99 o 
 -11  -3   5       20.75       17.92     12.62 o 
 -10  -3   5        2.65        8.57     11.38 o 
  -9  -3   5       11.57       10.14      9.58 o 
  -8  -3   5       11.42       21.57     10.14 o 
  -7  -3   5        2.73        0.23      5.10 o 
  -6  -3   5        7.41        7.37      3.97 o 
  -5  -3   5      217.56      230.49     16.26 o 
  -4  -3   5      202.31      202.16     14.36 o 
  -3  -3   5      170.11      150.96      9.58 o 
  -2  -3   5        8.03       11.63      3.53 o 
  -1  -3   5      139.50      156.41      7.93 o 
   0  -3   5       58.15       51.12      6.10 o 
   1  -3   5       36.60       46.64      7.57 o 
   2  -3   5       72.49       85.69     10.27 o 
   3  -3   5      113.10      129.71     11.55 o 
   4  -3   5       11.83       16.00      5.56 o 
   5  -3   5        4.81        9.11      3.72 o 
   6  -3   5       38.52       42.83     13.47 o 
   7  -3   5        2.52        1.74      7.66 o 
   8  -3   5       35.04       38.62      9.95 o 
   9  -3   5       74.69      108.44     17.49 o 
  10  -3   5        3.40       11.16      7.61 o 
  11  -3   5        9.02       17.58      9.15 o 
  12  -3   5        6.07        7.36      7.73 o 
 -11  -2   5        0.02        2.37      9.69 o 
 -10  -2   5       21.09       50.60     18.82 o 
  -9  -2   5      202.30      245.62     35.39 o 
  -8  -2   5      182.87      208.55     21.08 o 
  -7  -2   5        3.13       10.70      4.87 o 
  -6  -2   5      140.22      130.19     12.27 o 
  -5  -2   5       21.08       27.68      6.03 o 
  -4  -2   5      125.60      112.73      9.78 o 
  -3  -2   5       39.81       41.12      5.87 o 
  -2  -2   5       49.67       44.93      5.68 o 
  -1  -2   5      402.50      420.64     11.95 o 
   0  -2   5       46.87       54.67      8.32 o 
   1  -2   5       15.73       15.89      4.70 o 
   2  -2   5       40.27       53.12      8.08 o 
   3  -2   5       34.21       33.15      4.80 o 
   4  -2   5      203.31      224.70     12.04 o 
   5  -2   5      105.08       79.40     34.45 o 
   6  -2   5      261.36      218.79     30.44 o 
   7  -2   5        7.26        7.87      5.66 o 
   8  -2   5       24.91       15.05      6.69 o 
   9  -2   5        9.94       18.62      7.84 o 
  10  -2   5        3.82        3.82      6.13 o 
  11  -2   5        0.98        5.41      7.98 o 
  12  -2   5        0.19       10.52      7.33 o 
 -11  -1   5        0.05        3.04      9.80 o 
 -10  -1   5        6.67        8.11     10.26 o 
  -9  -1   5        4.16        3.10      6.33 o 
  -8  -1   5        0.01        0.36      4.62 o 
  -7  -1   5       11.03       17.00      5.71 o 
  -6  -1   5        9.68       17.48      5.47 o 
  -5  -1   5       28.22       29.49      6.07 o 
  -4  -1   5      114.30      131.03      9.59 o 
  -3  -1   5      367.05      360.61     13.76 o 
  -2  -1   5      208.65      253.78     13.71 o 
  -1  -1   5      122.26      154.06      7.49 o 
   0  -1   5       24.61       28.02      7.95 o 
   1  -1   5       14.17       25.08      5.34 o 
   2  -1   5       14.15       12.38      2.31 o 
   3  -1   5       16.54       22.07      3.78 o 
   4  -1   5       36.32       33.43      4.76 o 
   5  -1   5       86.39       89.65     12.92 o 
   6  -1   5       37.73       20.62      6.39 o 
   7  -1   5       14.79       49.01      9.82 o 
   8  -1   5       55.45       71.19     12.77 o 
   9  -1   5        5.12        7.63      6.33 o 
  10  -1   5        5.79        2.18      5.66 o 
  11  -1   5       11.14       17.55      8.69 o 
  12  -1   5        6.65       10.85      8.01 o 
  13  -1   5       10.21       15.33      9.36 o 
 -11   0   5       18.64       38.77     13.97 o 
 -10   0   5       45.30       49.18     12.81 o 
  -9   0   5        0.30       -1.55      5.94 o 
  -8   0   5       10.54       14.71      7.78 o 
  -7   0   5       46.59       55.34     11.37 o 
  -6   0   5      512.45      491.51     19.56 o 
  -5   0   5       15.09       22.00      5.44 o 
  -4   0   5      131.73      146.27      9.77 o 
  -3   0   5       44.94       44.78      6.35 o 
  -2   0   5      325.07      362.93     12.95 o 
  -1   0   5      289.85      330.95     11.10 o 
   0   0   5       97.95       93.53      8.88 o 
   1   0   5       57.35       54.18      3.59 o 
   2   0   5      144.25      161.85      6.56 o 
   3   0   5        3.36        4.89      2.34 o 
   4   0   5       65.46       74.54      7.81 o 
   5   0   5        0.76        3.52      2.99 o 
   6   0   5      160.34      165.92     12.87 o 
   7   0   5      515.23      582.23     25.51 o 
   8   0   5      279.55      283.90     19.52 o 
   9   0   5        0.14        1.88      4.97 o 
  10   0   5       51.94       36.11     10.56 o 
  11   0   5        1.45        6.31      6.64 o 
  12   0   5        1.21        5.51      7.65 o 
  13   0   5        1.56       17.15      8.97 o 
 -11   1   5        1.77        7.66      8.18 o 
 -10   1   5       45.84       63.50     15.14 o 
  -9   1   5       22.76       26.12      9.73 o 
  -8   1   5        0.09       -0.28      5.28 o 
  -7   1   5       15.79       20.67      7.93 o 
  -6   1   5      211.42      203.62     26.49 o 
  -5   1   5      130.56      170.24     13.48 o 
  -4   1   5      287.09      249.68     12.65 o 
  -3   1   5        0.66        2.43      2.67 o 
  -2   1   5      252.11      287.53     14.43 o 
  -1   1   5      740.56      727.91     34.89 o 
   0   1   5     1197.09     1178.55     29.00 o 
   1   1   5       17.94       31.91      3.94 o 
   2   1   5        2.97        8.40      3.89 o 
   3   1   5       77.50       81.01      7.59 o 
   4   1   5      141.41       76.78     45.88 o 
   5   1   5       53.60       48.02      7.72 o 
   6   1   5       24.03       11.35      5.97 o 
   7   1   5        0.05       -0.11      3.50 o 
   8   1   5       13.08        6.18      5.28 o 
   9   1   5       57.37       99.99     14.97 o 
  10   1   5       26.81       33.44      9.64 o 
  11   1   5        8.32        7.57      6.72 o 
  12   1   5       15.54       17.54      8.64 o 
  13   1   5       14.45       33.99     11.44 o 
 -11   2   5        0.12        5.12      9.41 o 
 -10   2   5        1.28        4.13      7.25 o 
  -9   2   5        7.29        9.11      7.01 o 
  -8   2   5       26.81       44.09     11.60 o 
  -7   2   5       17.07       17.90      8.15 o 
  -6   2   5        0.05       -0.49      4.25 o 
  -5   2   5        0.29        1.64      4.69 o 
  -4   2   5      541.72      550.69     34.91 o 
  -3   2   5        3.50        1.35      3.72 o 
  -2   2   5        4.21        1.35      3.04 o 
  -1   2   5       23.88       29.53      8.57 o 
   0   2   5      114.41      110.37     13.42 o 
   1   2   5       13.53       17.02      7.33 o 
   2   2   5       44.08       10.12     21.98 o 
   3   2   5       74.81       68.05     10.09 o 
   4   2   5        9.43       15.28      4.49 o 
   5   2   5      524.32      559.78     30.12 o 
   6   2   5      135.56      168.00     20.46 o 
   7   2   5      175.30      216.05     14.99 o 
   8   2   5      104.73      139.61     22.26 o 
   9   2   5      198.24      202.34     17.14 o 
  10   2   5      131.36      159.95     19.20 o 
  11   2   5        3.96        4.67      8.79 o 
  12   2   5       45.40       45.61     12.17 o 
  13   2   5       27.42       29.30     15.78 o 
  14   2   5        5.33        4.06     17.47 o 
 -10   3   5        0.33        4.54      6.74 o 
  -9   3   5        2.96        6.33      6.50 o 
  -8   3   5        6.78       17.84      8.69 o 
  -7   3   5       46.57       40.84     11.17 o 
  -6   3   5        1.72        4.13      5.20 o 
  -5   3   5      190.28      191.64     23.11 o 
  -4   3   5      388.99      368.41     29.88 o 
  -3   3   5      113.91      150.82     20.85 o 
  -2   3   5      273.23      230.82     20.64 o 
  -1   3   5       23.62       28.63      9.24 o 
   0   3   5      163.24      162.24     15.56 o 
   1   3   5      954.72      967.96     35.48 o 
   2   3   5     1215.56     1182.57     61.06 o 
   3   3   5       17.87       29.84      5.61 o 
   4   3   5       68.17       82.31      8.65 o 
   5   3   5      360.93      322.26     15.49 o 
   6   3   5      599.48      576.85     21.91 o 
   7   3   5        6.07        8.45      5.06 o 
   8   3   5        0.08        2.46      4.25 o 
   9   3   5       83.96       78.37     12.78 o 
  10   3   5       12.72        7.81      6.60 o 
  11   3   5       34.78       46.20     11.15 o 
  12   3   5        1.03        4.62      9.80 o 
  13   3   5       10.87        2.37     10.14 o 
  14   3   5        0.68       -0.68     14.88 o 
 -10   4   5        2.00        4.96     12.96 o 
  -9   4   5        0.19        3.04     10.03 o 
  -8   4   5        1.55        2.59      6.65 o 
  -7   4   5       65.11       68.86     20.29 o 
  -6   4   5       95.24       93.78     21.98 o 
  -5   4   5        0.09        1.69      5.86 o 
  -4   4   5       19.47       16.45      9.13 o 
  -3   4   5        8.47        5.75      6.09 o 
  -2   4   5        7.43        3.94      4.96 o 
  -1   4   5       66.92       70.00     13.98 o 
   0   4   5        1.43        1.69      3.61 o 
   1   4   5      201.42      222.01     17.81 o 
   2   4   5      197.06      206.39     11.72 o 
   3   4   5      117.91      135.27     20.35 o 
   4   4   5        1.52        1.03      3.16 o 
   5   4   5       95.94       88.58      9.51 o 
   6   4   5       64.74       55.75      8.55 o 
   7   4   5      494.65      527.71     31.36 o 
   8   4   5      269.50      253.89     39.35 o 
   9   4   5       33.39       50.31     10.51 o 
  10   4   5        3.96        6.99      6.01 o 
  11   4   5        4.26        4.73      9.58 o 
  12   4   5      102.90      115.08     28.52 o 
  13   4   5        3.97       10.14     11.95 o 
  14   4   5       10.60        6.31     15.44 o 
  -9   5   5        1.92        2.03     10.03 o 
  -8   5   5        1.24        1.13      8.00 o 
  -7   5   5       47.38       42.60     16.12 o 
  -6   5   5        5.06        9.69      8.34 o 
  -5   5   5      198.64      208.77     30.10 o 
  -4   5   5       28.96       24.57     11.16 o 
  -3   5   5      194.08      177.55     24.91 o 
  -2   5   5       16.82       14.43      7.66 o 
  -1   5   5        1.37        1.92      4.06 o 
   0   5   5        2.87        6.09      5.63 o 
   1   5   5       71.27       71.80     12.85 o 
   2   5   5       11.02       22.62      5.68 o 
   3   5   5      194.15      203.88     12.29 o 
   4   5   5      998.14     1073.25     26.80 o 
   5   5   5       59.58       70.73      8.75 o 
   6   5   5       49.69       60.65      8.69 o 
   7   5   5      334.15      371.01     18.01 o 
   8   5   5       46.29       37.89      8.31 o 
   9   5   5       15.41       13.07     10.59 o 
  10   5   5        0.02        4.28      9.47 o 
  11   5   5       29.00       35.16     16.12 o 
  12   5   5       68.07       49.14     20.06 o 
  13   5   5        0.65        6.99     12.28 o 
  14   5   5        2.98        2.14     13.75 o 
  -9   6   5        0.00        4.17     11.27 o 
  -8   6   5        0.59        8.00     10.48 o 
  -7   6   5        4.50       11.72     12.73 o 
  -6   6   5        0.03        5.41      8.68 o 
  -5   6   5      313.78      261.45     30.10 o 
  -4   6   5       51.86       38.21     13.75 o 
  -3   6   5       97.38       97.16     20.51 o 
  -2   6   5        8.15        5.41      6.54 o 
  -1   6   5       12.39       15.21      7.33 o 
   0   6   5       49.30       48.69     12.17 o 
   1   6   5       66.34       53.99     12.06 o 
   2   6   5       70.39       72.17     14.20 o 
   3   6   5       42.06       54.76      8.28 o 
   4   6   5       19.36       20.44      5.80 o 
   5   6   5        1.53        7.36      3.90 o 
   6   6   5      120.56      111.81     16.63 o 
   7   6   5       37.46       45.34     15.27 o 
   8   6   5       16.13        5.64      9.02 o 
   9   6   5       71.12       78.11     21.64 o 
  10   6   5      182.45      197.38     31.90 o 
  11   6   5       17.91       13.41     12.28 o 
  12   6   5        0.02        4.85     10.03 o 
  13   6   5        0.05        2.59     12.06 o 
  14   6   5        0.85       -7.10     13.97 o 
  -8   7   5        0.37        2.82      9.47 o 
  -7   7   5       14.09       23.55     14.20 o 
  -6   7   5        9.42       18.37     11.27 o 
  -5   7   5        0.03        3.61      6.99 o 
  -4   7   5       10.40       17.36     10.37 o 
  -3   7   5       45.16       57.93     16.57 o 
  -2   7   5      113.15       98.74     19.39 o 
  -1   7   5      273.06      247.59     24.24 o 
   0   7   5        3.35       -1.58      4.06 o 
   1   7   5       28.32       32.46     10.03 o 
   2   7   5       12.90       11.66      4.79 o 
   3   7   5        1.67        0.11      3.14 o 
   4   7   5      306.26      336.79     23.96 o 
   5   7   5        1.79        1.36      4.30 o 
   6   7   5      179.68      183.52     25.70 o 
   7   7   5       60.23       49.82     16.91 o 
   8   7   5       36.49       54.66     17.02 o 
   9   7   5        1.68        7.78      9.58 o 
  10   7   5       58.74       35.84     16.79 o 
  11   7   5       33.71       28.29     15.33 o 
  12   7   5        3.30       15.44     14.20 o 
  13   7   5        3.29        2.48     12.51 o 
  14   7   5       29.93       13.19     18.48 o 
  -8   8   5       22.41       12.06     12.40 o 
  -7   8   5       25.97       24.91     12.85 o 
  -6   8   5       11.77       22.31     12.96 o 
  -5   8   5       24.46       42.71     16.45 o 
  -4   8   5       25.44       21.64     11.83 o 
  -3   8   5      194.95      198.40     29.87 o 
  -2   8   5      248.98      234.94     26.38 o 
  -1   8   5      218.81      184.43     22.21 o 
   0   8   5        8.04       10.26      7.10 o 
   1   8   5       23.94       28.40      9.81 o 
   2   8   5      114.13      117.41     13.02 o 
   3   8   5      709.48      734.77     61.09 o 
   4   8   5      164.61      181.11     13.26 o 
   5   8   5       52.93       40.69     13.86 o 
   6   8   5      248.67      263.81     28.30 o 
   7   8   5        5.91        6.99      9.58 o 
   8   8   5       36.37       23.10     12.74 o 
   9   8   5        2.61        4.17     10.37 o 
  10   8   5       41.25       27.95     15.67 o 
  11   8   5       35.06       28.85     16.68 o 
  12   8   5        5.56       16.57     15.55 o 
  13   8   5       11.40       -0.11     12.74 o 
  -7   9   5        1.03       10.03     10.26 o 
  -6   9   5       19.94       19.95     11.61 o 
  -5   9   5        2.89        8.00      8.11 o 
  -4   9   5        0.00        2.25      7.21 o 
  -3   9   5        2.43        1.69      6.99 o 
  -2   9   5       19.84       27.27     12.96 o 
  -1   9   5        6.33        9.47      8.34 o 
   0   9   5        8.69       21.30      9.58 o 
   1   9   5       53.74       72.24     15.78 o 
   2   9   5        1.16        6.31      5.02 o 
   3   9   5       21.65       31.44      7.97 o 
   4   9   5       44.02       61.54     17.36 o 
   5   9   5       36.76       33.70     13.30 o 
   6   9   5      158.45      178.21     28.29 o 
   7   9   5       32.02       19.27     11.83 o 
   8   9   5        0.96        1.80      9.02 o 
   9   9   5       64.58       52.07     19.05 o 
  10   9   5        0.00       -0.68      9.80 o 
  11   9   5        0.02        2.70      9.58 o 
  12   9   5       22.74       40.57     15.89 o 
  13   9   5       23.28       38.43     16.45 o 
  -6  10   5        2.09        3.38      8.79 o 
  -5  10   5        0.52        2.70      6.76 o 
  -4  10   5        0.96       -6.99      6.65 o 
  -3  10   5        0.43        3.61      7.89 o 
  -2  10   5        1.67        1.35      5.75 o 
  -1  10   5       52.40       80.70     19.72 o 
   0  10   5       96.42       81.94     19.05 o 
   1  10   5      355.80      307.64     22.89 o 
   2  10   5      113.72      107.55     15.39 o 
   3  10   5        1.98        5.41      8.34 o 
   4  10   5       29.67       44.18     16.12 o 
   5  10   5       48.79       53.65     17.47 o 
   6  10   5       87.26      112.94     24.80 o 
   7  10   5       85.41       99.97     23.22 o 
   8  10   5      137.65      116.55     26.49 o 
   9  10   5       22.01       16.79     14.76 o 
  10  10   5        6.44        6.99     10.14 o 
  11  10   5        4.84        9.80     10.48 o 
  12  10   5        0.95       -0.68      7.33 o 
  13  10   5       33.56       24.68     15.55 o 
  -5  11   5        0.68       -2.14      7.66 o 
  -4  11   5        1.12        4.85      8.68 o 
  -3  11   5        2.32        7.44      8.57 o 
  -2  11   5        0.08        6.09      7.55 o 
  -1  11   5       21.30       27.50     13.19 o 
   0  11   5       89.79       96.03     20.29 o 
   1  11   5        0.22        0.00      4.61 o 
   2  11   5       52.75       51.84     18.48 o 
   3  11   5       23.68       35.05     14.76 o 
   4  11   5       19.38       42.26     16.91 o 
   5  11   5        7.57        4.96     11.27 o 
   6  11   5       45.00       45.87     17.92 o 
   7  11   5       81.06       56.47     20.40 o 
   8  11   5       11.75        6.20     10.37 o 
   9  11   5       13.88       10.03     12.51 o 
  10  11   5        2.38        3.38     10.37 o 
  11  11   5        0.91        3.49      9.58 o 
  12  11   5        7.37        5.30      9.69 o 
  -4  12   5        6.00        5.07      6.99 o 
  -3  12   5        1.12        5.86      7.44 o 
  -2  12   5        1.69        1.69      8.11 o 
  -1  12   5        4.73        9.69      9.24 o 
   0  12   5        8.43       22.65     13.30 o 
   1  12   5        3.99       18.03     13.97 o 
   2  12   5        7.17       10.71     11.50 o 
   3  12   5       45.96       49.93     19.27 o 
   4  12   5       50.15       50.15     19.27 o 
   5  12   5        0.12       -1.69      8.68 o 
   6  12   5        0.49        9.80     11.16 o 
   7  12   5       17.17       30.09     14.76 o 
   8  12   5       50.14       56.69     19.72 o 
   9  12   5        7.52       15.10     12.51 o 
  10  12   5       23.54       20.29     11.72 o 
  11  12   5       15.41       15.33     10.03 o 
  12  12   5       15.39       18.93     14.65 o 
   0  13   5       44.84       44.63     16.45 o 
   1  13   5        2.75        8.90     10.71 o 
   2  13   5       14.47       21.41     13.52 o 
   3  13   5        1.04        2.70      9.58 o 
   4  13   5        0.23       -0.56     11.04 o 
   5  13   5        1.59       -3.38      9.24 o 
   6  13   5        4.32       -1.80      9.80 o 
   7  13   5       26.85       46.88     16.79 o 
   8  13   5       39.53       46.32     17.81 o 
   9  13   5        5.32       16.00     11.72 o 
  10  13   5       24.05       32.23     15.10 o 
  11  13   5       14.06       35.73     16.45 o 
  -1  14   5        3.76        6.54     12.06 o 
   0  14   5       22.77       21.53     12.40 o 
   1  14   5        2.01        3.72      8.57 o 
   2  14   5        1.51        1.35      8.68 o 
   3  14   5        0.77        1.92     10.14 o 
   4  14   5        0.85        1.69      9.92 o 
   5  14   5        1.12       -1.58      8.45 o 
   6  14   5       23.23       22.43     13.52 o 
   7  14   5        0.85       -5.97      7.66 o 
   8  14   5        6.17        9.80     10.37 o 
   9  14   5        4.79       -0.68      8.68 o 
   2  15   5        0.59        8.11     11.16 o 
   3  15   5        0.77       13.64     10.03 o 
   4  15   5        1.35        2.03      9.58 o 
   5  15   5        6.31       10.71     11.72 o 
   6  15   5        7.51       29.98     13.52 o 
   7  15   5       10.32       17.02     11.38 o 
  -3 -12   6       52.03       59.85     20.96 o 
  -2 -12   6        0.81       14.54     10.03 o 
  -1 -12   6        4.25        9.80      9.24 o 
   0 -12   6       19.07       26.94     12.62 o 
  -6 -11   6        2.12        3.49     16.34 o 
  -5 -11   6        2.96       -0.34     13.41 o 
  -4 -11   6        6.30        5.86      9.13 o 
  -3 -11   6       11.53        4.85      8.23 o 
  -2 -11   6       19.93       27.61     14.88 o 
  -1 -11   6        0.14       -3.61      8.00 o 
   0 -11   6        5.43       -0.34      8.57 o 
   1 -11   6        0.09       15.67      9.13 o 
  -7 -10   6       10.54       16.45     16.12 o 
  -6 -10   6        9.74       15.55     14.99 o 
  -5 -10   6       60.58       56.13     21.64 o 
  -4 -10   6       63.07       39.00     17.02 o 
  -3 -10   6        1.08       -2.59      8.23 o 
  -2 -10   6        1.09        1.47      9.02 o 
  -1 -10   6        2.52       -4.85      7.78 o 
   0 -10   6        0.20        3.83      9.58 o 
   1 -10   6        3.53        0.45      8.34 o 
   2 -10   6       52.07       60.07     18.60 o 
   3 -10   6       10.36        9.92     12.51 o 
   4 -10   6        8.63        8.79     11.72 o 
   5 -10   6        4.31        2.14     11.61 o 
  -8  -9   6        9.00       11.83     13.86 o 
  -7  -9   6        0.40        8.90     13.07 o 
  -6  -9   6        4.39        1.58     10.48 o 
  -5  -9   6       18.60       28.40     16.23 o 
  -4  -9   6      146.70      147.88     31.67 o 
  -3  -9   6       10.26        8.23     10.37 o 
  -2  -9   6        6.50        2.37      7.66 o 
  -1  -9   6        4.86       -0.45      9.13 o 
   0  -9   6        2.44       -0.34      8.79 o 
   1  -9   6        1.28        7.66      9.69 o 
   2  -9   6       13.22       17.69     10.54 o 
   3  -9   6        0.68        7.89     10.14 o 
   4  -9   6        7.60        4.40      9.13 o 
   5  -9   6        4.14        2.82      9.47 o 
   6  -9   6        0.26        7.21     12.62 o 
   7  -9   6       19.95       16.79     15.44 o 
  -9  -8   6        7.61       11.50     16.23 o 
  -8  -8   6        6.53       19.05     15.21 o 
  -7  -8   6        7.17        5.97     11.38 o 
  -6  -8   6       87.60       65.71     21.08 o 
  -5  -8   6       37.17       35.16     15.67 o 
  -4  -8   6        0.71        1.35      8.68 o 
  -3  -8   6       17.99       24.01     12.96 o 
  -2  -8   6       52.61       56.47     18.15 o 
  -1  -8   6       13.09       27.27     13.52 o 
   0  -8   6        1.92        3.00      5.71 o 
   1  -8   6       15.17       15.84      7.65 o 
   2  -8   6        0.67        3.11      5.82 o 
   3  -8   6        3.77        8.08      6.09 o 
   4  -8   6       23.55       31.11     14.54 o 
   5  -8   6       12.70       11.83     10.59 o 
   6  -8   6      174.39      175.61     34.38 o 
   7  -8   6       35.57       38.32     17.92 o 
   8  -8   6        0.67       -0.79     12.73 o 
  -9  -7   6        2.95        4.85     13.41 o 
  -8  -7   6        2.05       -0.56      8.45 o 
  -7  -7   6        3.09        2.59      9.92 o 
  -6  -7   6      142.17      122.18     27.16 o 
  -5  -7   6       78.81       63.45     19.84 o 
  -4  -7   6        0.23        5.75      8.23 o 
  -3  -7   6       13.51       19.84     12.06 o 
  -2  -7   6       10.93        9.13      9.69 o 
  -1  -7   6        0.00        4.40      4.28 o 
   0  -7   6        1.16        1.86      4.86 o 
   1  -7   6       82.01       72.35     12.85 o 
   2  -7   6        0.47        3.88      5.19 o 
   3  -7   6        2.95       11.34      6.51 o 
   4  -7   6       69.73       65.14     19.72 o 
   5  -7   6       14.34       19.95     12.62 o 
   6  -7   6       10.96       16.23     12.62 o 
   7  -7   6       63.10       55.34     20.06 o 
   8  -7   6        3.16        7.44     12.51 o 
   9  -7   6        4.47        4.28     14.09 o 
  -9  -6   6        0.03        4.17     11.61 o 
  -8  -6   6        3.05        6.76     11.83 o 
  -7  -6   6       43.18       42.26     16.91 o 
  -6  -6   6       18.04       19.84     12.51 o 
  -5  -6   6       34.52       36.18     13.86 o 
  -4  -6   6        3.64       11.95      9.80 o 
  -3  -6   6        4.61        6.54      8.00 o 
  -2  -6   6       42.34       51.79     13.64 o 
  -1  -6   6       22.09       40.86      8.90 o 
   0  -6   6       47.82       55.98     14.54 o 
   1  -6   6        1.64        5.03      5.00 o 
   2  -6   6        8.00        8.24      5.81 o 
   3  -6   6       47.82       49.55     10.86 o 
   4  -6   6       45.70       44.30     10.72 o 
   5  -6   6        3.93       12.96     10.14 o 
   6  -6   6        0.03       -0.11      6.65 o 
   7  -6   6       14.59       20.85     13.19 o 
   8  -6   6       14.73       33.02     16.34 o 
   9  -6   6        0.71        2.59     11.27 o 
  10  -6   6        0.42       -4.28     14.43 o 
  -8  -5   6       21.18       21.19     12.96 o 
  -7  -5   6       73.24       51.73     18.03 o 
  -6  -5   6        0.00        1.80      7.21 o 
  -5  -5   6        5.96        8.57      8.79 o 
  -4  -5   6      120.55       89.16     20.51 o 
  -3  -5   6       58.71       74.93     11.72 o 
  -2  -5   6        0.41       -0.03      3.08 o 
  -1  -5   6       27.40       39.55     14.82 o 
   0  -5   6       29.65       41.52      8.92 o 
   1  -5   6      121.29      107.94     13.66 o 
   2  -5   6       34.16       37.66      8.81 o 
   3  -5   6       63.36       50.48     10.05 o 
   4  -5   6       50.08       52.09     10.49 o 
   5  -5   6      324.67      362.93     34.16 o 
   6  -5   6      203.26      192.65     31.68 o 
   7  -5   6        0.19        3.72      8.23 o 
   8  -5   6        0.16        1.92      8.57 o 
   9  -5   6        5.89        7.44     10.03 o 
  10  -5   6       19.44       11.61     11.04 o 
 -10  -4   6        1.39       13.19      9.69 o 
  -9  -4   6       11.35       17.13     11.16 o 
  -8  -4   6       18.82       21.84      8.67 o 
  -7  -4   6      203.74      208.39     19.33 o 
  -6  -4   6       67.87       73.04     13.51 o 
  -5  -4   6        1.13       -0.07      3.86 o 
  -4  -4   6       35.99       29.07      6.21 o 
  -3  -4   6        5.69        4.99      3.17 o 
  -2  -4   6       20.54       16.22      4.45 o 
  -1  -4   6      167.56      161.23     33.59 o 
   0  -4   6       28.63       29.46      8.06 o 
   1  -4   6       51.75       70.86     10.80 o 
   2  -4   6       90.51       71.11     10.97 o 
   3  -4   6      171.85      162.44     14.42 o 
   4  -4   6       37.64       44.86      9.44 o 
   5  -4   6        3.54        2.25      6.31 o 
   6  -4   6       11.30       19.50     10.82 o 
   7  -4   6        5.46        4.62      7.78 o 
   8  -4   6        0.02       -1.69      6.31 o 
   9  -4   6       21.33       23.78     14.54 o 
  10  -4   6       35.22       34.37     14.99 o 
  11  -4   6        0.71        6.65      8.79 o 
 -11  -3   6        3.06       12.51     10.48 o 
 -10  -3   6        0.00        4.28      9.92 o 
  -9  -3   6       35.84       51.50     17.92 o 
  -8  -3   6       42.34       53.46     11.90 o 
  -7  -3   6        0.00        0.02      4.97 o 
  -6  -3   6        8.23       14.15      5.49 o 
  -5  -3   6        0.00        2.46      3.84 o 
  -4  -3   6        0.29        0.85      3.38 o 
  -3  -3   6      276.40      290.13     13.35 o 
  -2  -3   6      427.39      413.29     14.36 o 
  -1  -3   6      119.63      117.10      7.37 o 
   0  -3   6        0.90       -0.93      2.87 o 
   1  -3   6       36.51       39.47      6.64 o 
   2  -3   6       14.11       16.96      5.89 o 
   3  -3   6      468.36      526.49     36.49 o 
   4  -3   6      198.29      186.41     13.92 o 
   5  -3   6        2.00        0.10      4.00 o 
   6  -3   6        9.92        9.76      5.53 o 
   7  -3   6       70.11       90.87     13.70 o 
   8  -3   6        1.96        2.14      5.53 o 
   9  -3   6        4.52        7.62      6.28 o 
  10  -3   6        2.40        4.02      6.38 o 
  11  -3   6        7.97        7.94      7.96 o 
  12  -3   6       10.68       25.18     11.74 o 
 -11  -2   6        0.00       15.67     11.16 o 
 -10  -2   6        0.13       -0.79      8.90 o 
  -9  -2   6       26.40       33.47     15.10 o 
  -8  -2   6       36.77       36.97     16.23 o 
  -7  -2   6        3.89        4.61      5.04 o 
  -6  -2   6        0.11        5.63      4.77 o 
  -5  -2   6       74.08       71.31      9.24 o 
  -4  -2   6       56.46       80.74      9.28 o 
  -3  -2   6        6.63        4.81      3.21 o 
  -2  -2   6      347.62      373.56     13.56 o 
  -1  -2   6       81.29       75.98     10.04 o 
   0  -2   6     1175.42     1146.34     84.78 o 
   1  -2   6      196.99      197.06     13.43 o 
   2  -2   6        7.18        7.82      4.22 o 
   3  -2   6       82.78       97.35     11.26 o 
   4  -2   6      422.35      474.16     28.62 o 
   5  -2   6      261.99      279.17     12.29 o 
   6  -2   6        1.50        4.27      4.10 o 
   7  -2   6       35.84       47.05     14.65 o 
   8  -2   6       11.31        2.31      4.79 o 
   9  -2   6        0.03        3.24      5.55 o 
  10  -2   6        1.18        3.72      6.34 o 
  11  -2   6        2.73       10.06      7.77 o 
  12  -2   6        9.74       15.13      8.34 o 
 -11  -1   6        0.33        6.87      9.92 o 
 -10  -1   6       16.30       27.95     13.97 o 
  -9  -1   6       17.11       25.95     10.00 o 
  -8  -1   6      108.66      124.02     28.29 o 
  -7  -1   6       18.74       16.45      5.98 o 
  -6  -1   6        1.08        2.77      4.21 o 
  -5  -1   6       86.18       98.81     10.71 o 
  -4  -1   6       90.60      105.65     10.27 o 
  -3  -1   6       10.65       21.39      5.06 o 
  -2  -1   6      229.63      276.47     11.86 o 
  -1  -1   6      277.53      269.43     10.37 o 
   0  -1   6     1387.69     1365.90     53.01 o 
   1  -1   6     1756.95     1688.08     67.65 o 
   2  -1   6      290.63      345.23     16.87 o 
   3  -1   6      373.51      449.52     12.49 o 
   4  -1   6        0.04        2.14      3.13 o 
   5  -1   6       54.71       53.95      6.53 o 
   6  -1   6       87.80       52.85      9.15 o 
   7  -1   6       76.83      110.90     13.90 o 
   8  -1   6        1.63        4.66      4.79 o 
   9  -1   6       10.62       10.88      6.03 o 
  10  -1   6        0.41        7.57      7.25 o 
  11  -1   6        1.88       -0.32      6.21 o 
  12  -1   6        5.99        6.48      8.07 o 
  13  -1   6        5.49        7.93      8.39 o 
 -10   0   6       41.90       43.32     12.66 o 
  -9   0   6        2.06        5.13      7.13 o 
  -8   0   6        0.57        3.01      5.74 o 
  -7   0   6        8.85       14.70      5.88 o 
  -6   0   6        0.29        2.67      4.31 o 
  -5   0   6        2.09        9.22      4.56 o 
  -4   0   6        4.37        7.23      3.95 o 
  -3   0   6      161.55      140.08      9.94 o 
  -2   0   6      211.71      201.29     10.38 o 
  -1   0   6      267.09      280.04     15.68 o 
   0   0   6      138.44      141.02     11.20 o 
   1   0   6     1315.15     1366.58     41.77 o 
   2   0   6     4873.94     5375.90     53.94 o 
   3   0   6      353.71      390.82     12.26 o 
   4   0   6      153.64      158.43     10.53 o 
   5   0   6       23.01       26.15      6.15 o 
   6   0   6      247.92      230.56     15.08 o 
   7   0   6        0.34        5.46      4.73 o 
   8   0   6        0.18        6.69      5.14 o 
   9   0   6        3.36        2.54      5.11 o 
  10   0   6        0.63        2.52      6.05 o 
  11   0   6        0.04        5.53      6.25 o 
  12   0   6        1.20        2.94      7.32 o 
  13   0   6        5.52        1.53      6.97 o 
 -10   1   6       29.01       35.07     13.69 o 
  -9   1   6       15.93       22.82     10.15 o 
  -8   1   6        2.79        6.24      6.41 o 
  -7   1   6        0.68       -1.31      4.90 o 
  -6   1   6       30.33       22.14      8.46 o 
  -5   1   6       37.49       45.74      7.80 o 
  -4   1   6       71.38       63.22      8.49 o 
  -3   1   6      155.50      183.50     10.88 o 
  -2   1   6      821.48      768.19     44.42 o 
  -1   1   6     1812.19     1867.10     55.27 o 
   0   1   6     1159.86     1135.11     30.04 o 
   1   1   6       10.72        6.78      2.57 o 
   2   1   6      399.53      394.47     11.66 o 
   3   1   6     1460.09     1573.99     30.42 o 
   4   1   6      321.53      349.13     15.12 o 
   5   1   6      576.90      639.26     34.52 o 
   6   1   6        1.74        0.38      3.38 o 
   7   1   6       41.10       37.51      8.63 o 
   8   1   6        1.09       13.33     11.66 o 
   9   1   6        8.85       26.65      8.88 o 
  10   1   6       38.40       39.01     11.02 o 
  11   1   6        0.45        1.52      5.61 o 
  12   1   6       10.08       16.68      8.88 o 
  13   1   6       28.55       33.49     15.27 o 
 -10   2   6        3.57        8.45      8.44 o 
  -9   2   6       13.38       26.75     10.91 o 
  -8   2   6        1.34        2.26      5.84 o 
  -7   2   6        0.64        5.47      5.55 o 
  -6   2   6       43.26       65.44     12.34 o 
  -5   2   6       25.89       30.09      8.46 o 
  -4   2   6       33.99       31.01      7.92 o 
  -3   2   6       47.07       61.99     14.99 o 
  -2   2   6       25.86       30.20      9.92 o 
  -1   2   6      190.94      159.53     17.14 o 
   0   2   6      208.10      237.12     19.96 o 
   1   2   6        0.12        2.14      5.07 o 
   2   2   6      139.09      172.26     23.62 o 
   3   2   6     1250.23     1201.77     26.61 o 
   4   2   6     4569.40     4698.14     88.21 o 
   5   2   6        6.76       11.84      4.58 o 
   6   2   6        3.32        6.73      4.28 o 
   7   2   6       55.84       88.82     11.87 o 
   8   2   6       48.04       51.93     10.65 o 
   9   2   6       60.45       75.83     13.26 o 
  10   2   6       48.49       39.38     10.10 o 
  11   2   6        1.47        6.64      6.33 o 
  12   2   6       34.21       51.87     12.66 o 
  13   2   6       21.57       17.47     14.31 o 
 -10   3   6        0.88       -1.35     11.27 o 
  -9   3   6        0.61        8.57     10.59 o 
  -8   3   6        2.34        2.14      9.35 o 
  -7   3   6       16.53       13.52      9.35 o 
  -6   3   6        0.08       -2.37      6.09 o 
  -5   3   6        9.60       23.78     11.72 o 
  -4   3   6        0.02       -0.11      4.85 o 
  -3   3   6      126.75      116.78     20.29 o 
  -2   3   6      255.33      215.69     21.20 o 
  -1   3   6        5.53        2.25      4.62 o 
   0   3   6     1341.71     1232.80     45.89 o 
   1   3   6     1985.93     2034.39     56.61 o 
   2   3   6      751.39      722.43     27.77 o 
   3   3   6      318.48      308.82     14.27 o 
   4   3   6      201.15      212.64     12.52 o 
   5   3   6       50.20       50.28      8.21 o 
   6   3   6       10.35       11.43      5.08 o 
   7   3   6      167.59      179.49     14.04 o 
   8   3   6       50.83       47.36      9.76 o 
   9   3   6       14.69       10.90      6.58 o 
  10   3   6       12.06       14.79      7.22 o 
  11   3   6       15.18       13.48      6.80 o 
  12   3   6        1.73       12.28     12.28 o 
  14   3   6        5.19       17.58     15.89 o 
  -9   4   6        0.02        2.48     11.38 o 
  -8   4   6        1.80        7.33     10.14 o 
  -7   4   6        5.97        7.66     10.26 o 
  -6   4   6       15.88       23.89     12.51 o 
  -5   4   6       16.33       12.17      9.80 o 
  -4   4   6       35.44       30.77     11.83 o 
  -3   4   6      210.98      175.30     24.80 o 
  -2   4   6      158.82      127.16     20.18 o 
  -1   4   6       31.37       33.02     10.71 o 
   0   4   6       60.22       31.90     10.14 o 
   1   4   6       62.83       52.30     12.17 o 
   2   4   6       17.98       15.17      4.86 o 
   3   4   6      458.27      460.70     18.19 o 
   4   4   6      141.29      154.76     11.06 o 
   5   4   6      623.32      645.87     24.88 o 
   6   4   6      745.77      733.09     25.30 o 
   7   4   6      184.88      164.34     14.26 o 
   8   4   6       47.91       42.58      9.58 o 
   9   4   6        0.76        6.38      4.96 o 
  10   4   6       23.45       18.90      8.01 o 
  11   4   6        4.20       10.82     10.14 o 
  12   4   6      119.44      116.32     28.74 o 
  13   4   6        0.67        6.54     11.50 o 
  14   4   6        0.59        0.90     13.41 o 
  -9   5   6        3.72        4.51     11.61 o 
  -8   5   6        0.15        1.69      8.79 o 
  -7   5   6        4.68       17.13     12.06 o 
  -6   5   6        6.66        4.73      7.78 o 
  -5   5   6       10.73       13.86      9.80 o 
  -4   5   6       11.49        7.66      7.89 o 
  -3   5   6        0.74        0.45      5.41 o 
  -2   5   6        0.44        1.01      5.30 o 
  -1   5   6      333.32      335.02     26.72 o 
   0   5   6      145.78      139.45     16.80 o 
   1   5   6       54.93       72.92     14.77 o 
   2   5   6       48.22       66.85      9.12 o 
   3   5   6     1015.43      966.61     27.38 o 
   4   5   6      121.27      123.46     10.86 o 
   5   5   6      104.66      109.78     10.59 o 
   6   5   6        0.13       -0.11      3.42 o 
   7   5   6       15.76       19.56      6.59 o 
   8   5   6        2.95        7.64      5.28 o 
   9   5   6       32.43       30.74      8.71 o 
  10   5   6        5.06        2.37      8.11 o 
  11   5   6       26.94       14.31     13.30 o 
  12   5   6      110.75       98.40     25.70 o 
  13   5   6        0.23       -7.10      9.92 o 
  14   5   6        0.24       -7.89     11.38 o 
  -9   6   6        0.87        3.38     14.09 o 
  -8   6   6        7.12       13.41     12.85 o 
  -7   6   6        0.01        0.45      8.79 o 
  -6   6   6        0.03       -3.61      6.99 o 
  -5   6   6       22.29       15.10     10.93 o 
  -4   6   6       57.02       60.75     17.81 o 
  -3   6   6       69.08       92.76     20.29 o 
  -2   6   6        3.62        4.51      5.97 o 
  -1   6   6      144.57      151.28     22.32 o 
   0   6   6      543.20      467.00     31.02 o 
   1   6   6       13.89       10.93      7.10 o 
   2   6   6       90.83       68.49      9.75 o 
   3   6   6      186.67      197.18     13.51 o 
   4   6   6        7.79       15.88      5.39 o 
   5   6   6       24.41       31.11      7.34 o 
   6   6   6       15.51       21.03      6.09 o 
   7   6   6        0.41       -3.21      3.76 o 
   8   6   6       48.12       39.45     14.43 o 
   9   6   6       32.38       19.84     13.41 o 
  10   6   6       65.52       54.21     19.84 o 
  11   6   6        8.36       15.21     10.14 o 
  12   6   6       15.12       17.47     13.52 o 
  13   6   6        5.13       -0.11     12.73 o 
  14   6   6        0.06        7.66     19.27 o 
  -8   7   6        4.49        9.13     12.96 o 
  -7   7   6        4.21        3.49     11.16 o 
  -6   7   6        0.04        1.35      7.10 o 
  -5   7   6        6.92       15.67     11.27 o 
  -4   7   6       47.28       37.76     15.33 o 
  -3   7   6        5.77       16.90     10.03 o 
  -2   7   6       40.04       43.17     14.65 o 
  -1   7   6       93.91       73.94     18.15 o 
   0   7   6        9.77       11.72      7.55 o 
   1   7   6      152.60      140.91     17.25 o 
   2   7   6       29.39       41.23      8.49 o 
   3   7   6        2.01        4.35      4.06 o 
   4   7   6       74.36       95.22     13.98 o 
   5   7   6      109.74      116.12     11.35 o 
   6   7   6      102.31      136.39     12.21 o 
   7   7   6      102.33      118.46     22.99 o 
   8   7   6        2.71        4.40      8.57 o 
   9   7   6       34.42       14.43     13.07 o 
  10   7   6       51.48       67.40     20.29 o 
  11   7   6       83.40       78.45     24.01 o 
  12   7   6        0.10        3.72     10.14 o 
  13   7   6        0.63        9.13     14.31 o 
  14   7   6        6.53       14.09     18.14 o 
  -7   8   6        4.58       -2.03      6.76 o 
  -6   8   6        0.26        2.25      7.55 o 
  -5   8   6        5.39       21.64     12.96 o 
  -4   8   6        0.02       -0.79      6.99 o 
  -3   8   6      100.49      129.28     25.92 o 
  -2   8   6      359.81      384.36     34.28 o 
  -1   8   6       18.41       22.20     10.59 o 
   0   8   6       48.09       47.56     13.75 o 
   1   8   6        0.46        4.96      5.86 o 
   2   8   6      108.73      104.49     13.27 o 
   3   8   6       12.13        7.33      5.10 o 
   4   8   6       42.43       35.39      8.34 o 
   5   8   6        1.09        2.40      4.60 o 
   6   8   6        7.81       12.28     10.14 o 
   7   8   6       19.47       13.75     10.59 o 
   8   8   6        1.94        6.76     10.26 o 
   9   8   6       10.91       11.72     11.95 o 
  10   8   6       28.60        0.34     10.03 o 
  11   8   6      108.02       73.60     23.89 o 
  12   8   6        0.00        4.85     10.93 o 
  13   8   6        6.91        5.97     13.19 o 
  -7   9   6        0.36       -0.23      9.69 o 
  -6   9   6       25.84       28.96     13.19 o 
  -5   9   6        5.58       21.53     13.41 o 
  -4   9   6        0.76       -4.62      6.54 o 
  -3   9   6       11.84       19.27     11.16 o 
  -2   9   6        1.60        6.20      7.10 o 
  -1   9   6       65.83       64.81     17.24 o 
   0   9   6       16.16       23.22     10.71 o 
   1   9   6       47.62       38.43     12.62 o 
   2   9   6       16.39       23.83      7.42 o 
   3   9   6       27.32       43.93      9.64 o 
   4   9   6       20.58       28.74     12.62 o 
   5   9   6       42.48       35.05     13.07 o 
   6   9   6       15.09       17.13     10.82 o 
   7   9   6       23.88       12.51     11.38 o 
   8   9   6        5.25        4.28     10.82 o 
   9   9   6      119.14       79.13     21.87 o 
  10   9   6        0.59        8.79     11.50 o 
  11   9   6        0.93        1.58     11.50 o 
  12   9   6       10.07        1.69     10.48 o 
  13   9   6        0.02        7.66     16.34 o 
  -6  10   6        1.66        9.35      9.02 o 
  -5  10   6        3.06        6.65      9.80 o 
  -4  10   6       22.81       20.29     12.96 o 
  -3  10   6       16.30       39.67     16.23 o 
  -2  10   6        5.92        6.42      8.23 o 
  -1  10   6       17.98       16.45     10.37 o 
   0  10   6       70.21       67.29     17.70 o 
   1  10   6        8.05        6.26      5.69 o 
   2  10   6       71.75       86.55     13.48 o 
   3  10   6        2.41        0.45      7.21 o 
   4  10   6        0.58        0.90      8.57 o 
   5  10   6       11.76       15.10     10.59 o 
   6  10   6       39.76       31.67     14.76 o 
   7  10   6        0.28       -0.45      8.90 o 
   8  10   6        6.70        8.00     11.38 o 
   9  10   6      113.24       76.76     22.09 o 
  10  10   6       26.61       30.09     15.89 o 
  11  10   6        0.10       14.54     14.43 o 
  12  10   6        6.13       13.64     14.88 o 
  13  10   6       21.68       29.64     19.38 o 
  -5  11   6        0.06        2.25      8.00 o 
  -4  11   6       27.81       44.52     17.69 o 
  -3  11   6       86.65       96.59     24.01 o 
  -2  11   6        3.91        0.79      8.34 o 
  -1  11   6        3.49        3.49      7.89 o 
   0  11   6       21.07       32.80     12.62 o 
   1  11   6        0.65        1.86      5.00 o 
   2  11   6        0.55        2.25      8.23 o 
   3  11   6        2.49        1.92      8.79 o 
   4  11   6        1.66        2.25      8.57 o 
   5  11   6        1.20        9.69     11.38 o 
   6  11   6       16.35       21.19     13.86 o 
   7  11   6       32.35       31.78     14.76 o 
   8  11   6        3.39        8.11     10.93 o 
   9  11   6        4.12       -3.83     10.26 o 
  10  11   6       73.18       73.82     21.87 o 
  11  11   6        1.17        5.63      8.45 o 
  12  11   6        0.01       39.22     16.12 o 
  -4  12   6        2.65       10.37     10.26 o 
  -3  12   6        0.03        4.62      7.78 o 
  -2  12   6       12.44        9.69      9.35 o 
  -1  12   6        0.06        1.80      7.33 o 
   0  12   6        4.44        7.66      7.55 o 
   1  12   6        0.18        8.00     11.61 o 
   2  12   6        4.69       10.82     10.26 o 
   3  12   6       18.41       43.39     19.84 o 
   4  12   6       46.34       63.11     21.08 o 
   5  12   6        0.21       -3.27      9.80 o 
   6  12   6        0.01        0.11     10.37 o 
   7  12   6        3.01       -4.96      9.02 o 
   8  12   6       42.36       51.96     20.06 o 
   9  12   6        5.06       15.89     11.61 o 
  10  12   6        1.53        8.57     10.71 o 
  11  12   6        5.93       16.45     11.95 o 
  12  12   6       22.23       25.92     15.44 o 
  -2  13   6        4.95       12.51     11.61 o 
   0  13   6        5.52        6.65      9.35 o 
   1  13   6        4.01       10.93     12.28 o 
   2  13   6        0.66        1.47     10.37 o 
   3  13   6        0.10       -1.24      9.02 o 
   4  13   6        4.15        9.35     10.71 o 
   5  13   6        0.84       10.03     11.50 o 
   6  13   6        0.20        5.63     11.04 o 
   7  13   6        8.11        4.73      9.80 o 
   8  13   6       66.30      107.41     26.26 o 
   9  13   6        6.09        6.76     10.82 o 
  10  13   6        0.00       21.30     11.16 o 
  11  13   6        9.18       30.54     14.88 o 
   0  14   6        2.85       14.88      9.92 o 
   1  14   6        3.29       -2.37      9.13 o 
   2  14   6        0.00        4.17     10.14 o 
   3  14   6        4.19        7.55     10.71 o 
   4  14   6        1.72       -5.30      9.13 o 
   5  14   6        3.30       14.09     11.83 o 
   6  14   6       14.30       26.94     13.19 o 
   7  14   6        0.71       -4.73      9.02 o 
   8  14   6        6.82       -1.47      8.79 o 
   9  14   6        4.13       19.50     12.85 o 
   2  15   6        4.40       32.23     15.10 o 
   3  15   6       10.02       35.39     14.20 o 
   4  15   6        0.00        1.47      9.80 o 
   5  15   6        0.76        7.78     10.93 o 
   6  15   6        4.96       15.89     12.73 o 
   7  15   6       24.70       19.84     11.38 o 
  -4 -11   7       27.92       35.28     14.54 o 
  -3 -11   7       13.79        1.01      8.79 o 
  -2 -11   7        9.13       22.20     11.95 o 
  -1 -11   7       11.00       16.23     10.82 o 
   0 -11   7        0.18        4.73      9.13 o 
   1 -11   7        1.63        8.79      8.68 o 
  -6 -10   7        2.91        4.96     14.31 o 
  -5 -10   7        0.05       -1.69     12.06 o 
  -4 -10   7        2.05       -0.11      8.23 o 
  -3 -10   7        9.58       17.58     11.38 o 
  -2 -10   7        3.17        8.57      8.23 o 
  -1 -10   7       15.83        7.33     11.27 o 
   0 -10   7        3.57       -1.01      8.34 o 
   1 -10   7        4.52       15.67     12.51 o 
   2 -10   7        1.21        7.10      9.02 o 
   4 -10   7        4.32        7.44     13.52 o 
  -7  -9   7        3.79        5.52     13.64 o 
  -6  -9   7        0.93        4.62     12.85 o 
  -5  -9   7        6.19       15.67     13.19 o 
  -4  -9   7       94.38       67.06     22.43 o 
  -3  -9   7       14.56       27.39     14.65 o 
  -2  -9   7        5.59       10.71     11.27 o 
  -1  -9   7       15.36       21.98     13.64 o 
   0  -9   7        7.68        3.83      8.57 o 
   1  -9   7        0.90        5.07      9.80 o 
   2  -9   7       18.34       24.46      9.31 o 
   3  -9   7       13.76       14.76     11.16 o 
   4  -9   7        0.63        2.59      9.80 o 
   5  -9   7        3.63       -1.24     10.14 o 
   6  -9   7        2.22        5.07     11.95 o 
  -8  -8   7        1.07        8.34     14.43 o 
  -7  -8   7        2.95        4.06     12.73 o 
  -6  -8   7       32.03       39.45     18.71 o 
  -5  -8   7       44.54       48.12     19.61 o 
  -4  -8   7        2.16        0.68      7.78 o 
  -3  -8   7       40.57       45.87     18.60 o 
  -2  -8   7       23.13       42.15     16.91 o 
  -1  -8   7       11.16       12.96     11.72 o 
   0  -8   7        3.85        5.52      8.90 o 
   1  -8   7        7.77        9.61      6.30 o 
   2  -8   7       10.20       10.82      7.35 o 
   3  -8   7        6.31        4.33      6.54 o 
   4  -8   7        4.35        3.61      8.79 o 
   5  -8   7        0.75       -3.49      7.66 o 
   6  -8   7      108.37      127.59     30.09 o 
   7  -8   7       17.24       23.44     14.76 o 
  -9  -7   7        1.86        3.72     15.10 o 
  -8  -7   7        4.67        8.23     13.52 o 
  -7  -7   7        4.47        5.97     12.40 o 
  -6  -7   7       26.01       21.98     13.75 o 
  -5  -7   7        6.97        9.47     11.72 o 
  -4  -7   7       13.91       10.48      9.69 o 
  -3  -7   7       16.83       10.48     10.03 o 
  -2  -7   7       31.20       16.34     11.50 o 
  -1  -7   7        0.78       -3.49      5.63 o 
   0  -7   7       31.81       34.08      9.70 o 
   1  -7   7      127.25      143.68     18.09 o 
   2  -7   7       29.36       25.72      8.92 o 
   3  -7   7        2.30        0.30      4.96 o 
   4  -7   7        0.78        2.14      7.78 o 
   5  -7   7       13.84        7.66      9.02 o 
   6  -7   7       35.87       39.45     17.24 o 
   7  -7   7       90.19       95.01     26.60 o 
   8  -7   7        8.38        6.42     12.40 o 
  -9  -6   7        6.97        9.13     14.88 o 
  -8  -6   7        6.14       15.33     13.64 o 
  -7  -6   7        7.62        5.97     10.93 o 
  -6  -6   7        2.63        6.65      9.58 o 
  -5  -6   7      174.97      124.33     27.50 o 
  -4  -6   7        0.01        4.96      8.57 o 
  -3  -6   7        0.00        1.92      6.31 o 
  -2  -6   7       13.58        6.77      4.76 o 
  -1  -6   7       18.20       28.88      8.29 o 
   0  -6   7      144.97      143.63     16.79 o 
   1  -6   7        4.06        5.68      5.39 o 
   2  -6   7        4.11        6.80      5.41 o 
   3  -6   7        9.19       10.74      6.11 o 
   4  -6   7       35.34       39.41      9.88 o 
   5  -6   7        2.76        9.69      8.90 o 
   6  -6   7        4.03        9.47      8.90 o 
   7  -6   7        0.75        0.68      8.23 o 
   8  -6   7        0.10        7.78     10.82 o 
   9  -6   7        1.10        3.27     11.16 o 
  -8  -5   7        1.33       -2.25      9.13 o 
  -7  -5   7       47.68       57.48     19.84 o 
  -6  -5   7       37.02       41.59     16.57 o 
  -5  -5   7        1.91       -0.34      7.78 o 
  -4  -5   7        3.93        2.82      7.78 o 
  -3  -5   7       27.21       13.70     15.67 o 
  -2  -5   7       20.63       28.20      7.69 o 
  -1  -5   7        3.03        4.02      4.74 o 
   0  -5   7        0.04        0.97      4.28 o 
   1  -5   7       40.96       48.19     10.24 o 
   2  -5   7       13.49       11.14      9.80 o 
   3  -5   7      186.07      174.80     17.98 o 
   4  -5   7      184.07      171.44     18.36 o 
   5  -5   7      846.44      935.57     55.62 o 
   6  -5   7       86.27       90.96     22.99 o 
   7  -5   7        1.86       -2.82      7.33 o 
   8  -5   7        3.23       14.76     11.83 o 
   9  -5   7        7.47       12.17     13.30 o 
  10  -5   7        0.10       18.37     10.59 o 
  -8  -4   7        0.61        8.11     10.59 o 
  -7  -4   7      191.36      155.89     29.42 o 
  -6  -4   7       30.01       39.11     16.00 o 
  -5  -4   7       14.82       22.20     12.62 o 
  -4  -4   7        4.54        4.31      5.09 o 
  -3  -4   7      155.18      148.43     26.15 o 
  -2  -4   7      215.72      202.44     16.55 o 
  -1  -4   7        1.96        5.05      4.55 o 
   0  -4   7       53.92       62.21     10.95 o 
   1  -4   7        2.51        8.51      5.58 o 
   2  -4   7      167.84      170.13     15.97 o 
   3  -4   7      160.18      162.57     16.81 o 
   4  -4   7       10.42       14.47      6.49 o 
   5  -4   7       95.97      116.36     14.87 o 
   6  -4   7      205.97      189.72     30.89 o 
   7  -4   7        0.60       -0.45      7.55 o 
   8  -4   7        0.14        1.24      7.33 o 
   9  -4   7        0.01        8.79      8.23 o 
  10  -4   7        8.33       26.03     13.97 o 
  11  -4   7        7.80        4.28      9.35 o 
  -8  -3   7      123.60      129.10     17.98 o 
  -7  -3   7       17.52       15.99      7.36 o 
  -6  -3   7       40.94       35.26      8.20 o 
  -5  -3   7       11.87       12.06      5.19 o 
  -4  -3   7       25.46       31.00     10.03 o 
  -3  -3   7       31.17       34.37      8.48 o 
  -2  -3   7       21.28       20.21      6.57 o 
  -1  -3   7        2.25        5.88      4.50 o 
   0  -3   7       85.64       71.01     12.00 o 
   1  -3   7       14.23        9.37      5.33 o 
   2  -3   7        0.05        2.56      4.32 o 
   3  -3   7      677.60      703.45     27.85 o 
   4  -3   7       41.95       55.37     10.32 o 
   5  -3   7       16.70       24.11      7.45 o 
   6  -3   7      126.41      132.22     25.47 o 
   7  -3   7       13.13        8.00      8.23 o 
   8  -3   7        8.44       10.59      9.69 o 
   9  -3   7        1.64        6.42      8.57 o 
  10  -3   7        0.11        3.49      7.33 o 
  11  -3   7        2.79        4.62      8.79 o 
 -10  -2   7        0.00        3.16      9.92 o 
  -9  -2   7        6.39       20.40     11.16 o 
  -8  -2   7       17.50       45.76     16.12 o 
  -7  -2   7        0.36       -0.04      4.38 o 
  -6  -2   7       10.74        7.97      5.09 o 
  -5  -2   7      103.11      115.51     11.90 o 
  -4  -2   7       44.91       36.64      7.16 o 
  -3  -2   7       93.38      101.96      9.73 o 
  -2  -2   7       12.60       16.08      4.53 o 
  -1  -2   7       11.58        7.06      3.20 o 
   0  -2   7      534.65      482.46     22.33 o 
   1  -2   7       18.12       27.74      7.48 o 
   2  -2   7       18.09       21.86      6.53 o 
   3  -2   7      216.69      212.47     15.08 o 
   4  -2   7     1508.27     1608.54    124.15 o 
   5  -2   7      486.86      495.82     17.77 o 
   6  -2   7       30.15       27.59      7.85 o 
   7  -2   7       15.31       17.30      6.61 o 
   8  -2   7        4.61       24.82      9.04 o 
   9  -2   7       19.41       19.64      8.55 o 
  10  -2   7        7.55       14.50      8.51 o 
  11  -2   7        1.10       -4.40      8.45 o 
  12  -2   7        0.20       12.51      9.02 o 
 -10  -1   7        8.89        9.58     11.72 o 
  -9  -1   7        3.17       18.82     13.97 o 
  -8  -1   7       50.81       64.67     26.60 o 
  -7  -1   7       31.24       39.00      8.47 o 
  -6  -1   7       65.79       68.39     10.28 o 
  -5  -1   7      104.52      110.30     11.99 o 
  -4  -1   7        1.82        4.26      4.16 o 
  -3  -1   7        2.01        4.57      3.75 o 
  -2  -1   7      138.14      139.92      9.88 o 
  -1  -1   7       78.83      108.15     12.99 o 
   0  -1   7       96.73       93.33     12.07 o 
   1  -1   7       93.13      124.65     13.14 o 
   2  -1   7        0.03        2.97      3.82 o 
   3  -1   7      445.27      496.16     22.62 o 
   4  -1   7       79.24       84.59      7.41 o 
   5  -1   7      166.88      208.50     10.88 o 
   6  -1   7       51.54       44.14      8.74 o 
   7  -1   7      146.83      173.82     27.28 o 
   8  -1   7      108.26      101.66     15.00 o 
   9  -1   7       73.79       96.25     15.74 o 
  10  -1   7       11.36        8.94      7.57 o 
  11  -1   7        0.10        3.87      6.85 o 
  12  -1   7        0.02       -0.92      6.60 o 
 -10   0   7       11.50       24.46     13.64 o 
  -9   0   7       20.63       26.62      9.90 o 
  -8   0   7        1.33        6.99      6.61 o 
  -7   0   7       22.91       31.55      8.07 o 
  -6   0   7       29.28       33.05      7.60 o 
  -5   0   7       19.39       18.76      6.20 o 
  -4   0   7        5.85       10.32      4.58 o 
  -3   0   7       29.53       19.49      5.43 o 
  -2   0   7      249.75      215.32     15.46 o 
  -1   0   7      234.09      231.75     15.38 o 
   0   0   7       16.69        7.80      4.59 o 
   1   0   7      427.65      451.70     10.90 o 
   2   0   7     3401.97     3911.24     45.99 o 
   3   0   7      945.02     1044.84     44.05 o 
   4   0   7       27.03       32.72      5.12 o 
   5   0   7       31.19       30.83      7.38 o 
   6   0   7       84.41      106.25     12.30 o 
   7   0   7        0.14       -1.59      3.78 o 
   8   0   7       21.97       22.18      7.85 o 
   9   0   7        9.96       15.70      7.49 o 
  10   0   7        0.83        0.71      5.28 o 
  11   0   7        0.32       -0.95      6.74 o 
  12   0   7       16.40       23.19      9.37 o 
  13   0   7        0.37       -3.49      7.33 o 
 -10   1   7       17.50       25.92     16.57 o 
  -9   1   7        0.77        2.07      6.59 o 
  -8   1   7        0.46        4.25      6.37 o 
  -7   1   7        3.50        1.74      5.67 o 
  -6   1   7       38.67       49.86     11.00 o 
  -5   1   7       26.74       31.72      7.43 o 
  -4   1   7       18.16       24.64      6.21 o 
  -3   1   7      365.07      404.19     21.60 o 
  -2   1   7       37.13       43.03      8.80 o 
  -1   1   7      115.34      127.97     13.51 o 
   0   1   7        0.04        4.55      3.90 o 
   1   1   7      366.96      400.15     12.64 o 
   2   1   7      823.24      827.50     17.71 o 
   3   1   7     3087.35     3283.96     43.74 o 
   4   1   7      170.11      225.99     19.84 o 
   5   1   7        9.56       12.17      4.81 o 
   6   1   7       16.13       15.42      5.52 o 
   7   1   7       53.41       83.49     12.06 o 
   8   1   7        0.07        8.86      6.03 o 
   9   1   7       17.36       29.69      8.90 o 
  10   1   7       76.44       87.49     15.37 o 
  11   1   7       33.77       55.71     12.77 o 
  12   1   7        0.35        1.33      6.96 o 
  13   1   7       32.49       40.45     12.38 o 
 -10   2   7        0.02        2.70     11.61 o 
  -9   2   7       26.24       43.58     12.59 o 
  -8   2   7        7.29       13.26     10.14 o 
  -7   2   7        1.86        4.25      5.87 o 
  -6   2   7        0.00        2.79      5.23 o 
  -5   2   7       48.27       41.25     14.31 o 
  -4   2   7       17.59       15.21      9.35 o 
  -3   2   7       11.80       13.75      8.45 o 
  -2   2   7      167.66      192.66     21.31 o 
  -1   2   7      159.62      161.32     18.60 o 
   0   2   7      438.19      509.16     31.47 o 
   1   2   7      408.80      381.92     26.73 o 
   2   2   7      407.00      532.15     25.38 o 
   3   2   7       97.56       91.02     20.06 o 
   4   2   7      135.22      173.07     14.15 o 
   5   2   7      225.63      116.62     98.37 o 
   6   2   7       84.95       98.77     11.85 o 
   7   2   7       61.58       52.16      9.76 o 
   8   2   7       19.97       20.26      7.58 o 
   9   2   7       25.01       42.10     11.33 o 
  10   2   7        0.05        3.08      5.33 o 
  11   2   7        0.59        4.49      5.97 o 
  12   2   7        4.57        4.64      7.23 o 
  13   2   7        2.84        8.64      6.98 o 
  -9   3   7        1.37       -1.35     10.03 o 
  -8   3   7        1.23        9.58      9.80 o 
  -7   3   7        0.73        8.68      9.92 o 
  -6   3   7        0.29       -1.13      7.55 o 
  -5   3   7        8.30       15.33      9.80 o 
  -4   3   7       10.33       15.78      9.69 o 
  -3   3   7      254.49      202.71     23.34 o 
  -2   3   7        4.31       11.72      7.89 o 
  -1   3   7       20.76       17.02      8.79 o 
   0   3   7      627.36      645.19     35.66 o 
   1   3   7     4388.84     5052.10     98.58 o 
   2   3   7     1285.75     1426.16     50.06 o 
   3   3   7       22.16       27.96      6.00 o 
   4   3   7        0.00       -1.88      2.95 o 
   5   3   7       40.62       52.57      8.66 o 
   6   3   7      231.69      221.43     14.91 o 
   7   3   7        0.97        1.11      3.86 o 
   8   3   7        3.44       -2.11      4.33 o 
   9   3   7       43.73       46.97     10.91 o 
  10   3   7        6.21        4.91      6.06 o 
  11   3   7        5.82        8.18      6.56 o 
  12   3   7       43.53       50.58     12.28 o 
  13   3   7       29.24       65.59     24.12 o 
  14   3   7        5.97       11.27     16.79 o 
  -9   4   7        0.07        3.38     11.27 o 
  -8   4   7        0.05        1.47      7.66 o 
  -7   4   7        3.32        4.51      8.45 o 
  -6   4   7        1.57        4.73      8.23 o 
  -5   4   7        3.94        3.83      7.21 o 
  -4   4   7        2.18        0.34      5.86 o 
  -3   4   7        2.22        5.30      7.10 o 
  -2   4   7        1.05       -1.01      4.73 o 
  -1   4   7       88.69      115.08     19.50 o 
   0   4   7      140.16      153.08     18.83 o 
   1   4   7      212.90      196.74     20.63 o 
   2   4   7     1882.93     2132.68     51.24 o 
   3   4   7      172.34      185.82     12.50 o 
   4   4   7        8.74       12.69      5.03 o 
   5   4   7        1.80        4.58      4.12 o 
   6   4   7       28.94       25.70      6.85 o 
   7   4   7       26.12       30.64      7.83 o 
   8   4   7       47.19       77.22     12.32 o 
   9   4   7       57.68       33.29      9.30 o 
  10   4   7        0.27        1.19      5.31 o 
  11   4   7       28.50       35.39     16.12 o 
  12   4   7       55.74       64.24     21.08 o 
  13   4   7        7.68        3.72     11.72 o 
  14   4   7        3.53       24.23     18.37 o 
  -9   5   7        2.92       -3.16     12.06 o 
  -8   5   7        0.93        2.93      9.69 o 
  -7   5   7        0.94        2.59      8.45 o 
  -6   5   7        9.28        4.62      8.23 o 
  -5   5   7        4.89        9.92      9.02 o 
  -4   5   7        1.19       -0.11      6.09 o 
  -3   5   7        8.29       15.78     10.26 o 
  -2   5   7       82.23       73.94     17.70 o 
  -1   5   7      500.23      525.03     35.64 o 
   0   5   7      368.70      352.40     27.74 o 
   1   5   7       76.33       92.99     17.25 o 
   2   5   7       34.52       34.30      7.16 o 
   3   5   7       15.22       17.19      5.62 o 
   4   5   7      239.98      238.28     14.71 o 
   5   5   7       31.84       43.14      8.36 o 
   6   5   7        2.12        7.69      4.66 o 
   7   5   7      148.88      131.27     13.98 o 
   8   5   7       12.82       12.12      6.08 o 
   9   5   7        3.83        4.38      7.83 o 
  10   5   7       11.14        4.73      9.80 o 
  11   5   7       24.10       24.23     14.20 o 
  12   5   7       17.93       20.40     14.76 o 
  13   5   7       16.58       13.64     14.31 o 
  14   5   7        2.60        7.10     13.30 o 
  -8   6   7        0.29        4.06     10.48 o 
  -7   6   7        0.97        2.14      9.47 o 
  -6   6   7        5.90        9.02      9.47 o 
  -5   6   7        0.04       -3.04      6.09 o 
  -4   6   7        1.30        3.72      7.78 o 
  -3   6   7        3.08        8.23      7.89 o 
  -2   6   7        6.77        8.23      7.66 o 
  -1   6   7      540.24      455.22     34.29 o 
   0   6   7     1579.09     1605.24     60.78 o 
   1   6   7      580.30      638.26     36.78 o 
   2   6   7      300.86      282.03     16.88 o 
   3   6   7      165.34      159.41     14.15 o 
   4   6   7       30.48       40.71      8.21 o 
   5   6   7      129.97      138.74     17.36 o 
   6   6   7        7.81        9.15      5.33 o 
   7   6   7        3.66        8.12      5.58 o 
   8   6   7       26.67       34.74      8.69 o 
   9   6   7        1.66        2.82      9.47 o 
  10   6   7       27.00       24.01     13.41 o 
  11   6   7        6.18        6.42     10.59 o 
  12   6   7        1.12       -2.48      8.68 o 
  13   6   7        0.26        4.17     11.95 o 
  14   6   7        0.75        5.30     12.28 o 
  -8   7   7        0.68        4.51     15.33 o 
  -7   7   7        0.85       -6.31      8.90 o 
  -6   7   7        0.09       -4.40      6.76 o 
  -5   7   7       12.71       18.48     11.72 o 
  -4   7   7       30.37       21.41     13.19 o 
  -3   7   7      101.59       91.18     22.54 o 
  -2   7   7       45.69       52.97     16.00 o 
  -1   7   7       28.76       31.22     12.74 o 
   0   7   7        9.93        1.58      6.09 o 
   1   7   7      103.16      128.95     20.18 o 
   2   7   7      139.07      154.11     14.71 o 
   3   7   7       16.92       20.15      6.74 o 
   4   7   7      132.69      125.88     13.57 o 
   5   7   7       64.59       90.12     11.91 o 
   6   7   7       27.29       24.37      7.33 o 
   7   7   7       16.45       13.19     10.37 o 
   8   7   7        9.75        9.47      9.92 o 
   9   7   7       33.71       28.40     15.33 o 
  10   7   7       36.19       30.88     15.89 o 
  11   7   7      117.28      110.12     26.71 o 
  12   7   7       12.61       10.59     12.96 o 
  13   7   7       19.64       20.74     15.10 o 
  14   7   7        0.21        8.45     17.47 o 
  -7   8   7        2.03        4.40      6.31 o 
  -6   8   7        0.04        1.24      6.87 o 
  -5   8   7        7.12        2.03      7.10 o 
  -4   8   7        1.33        0.90      7.55 o 
  -3   8   7       28.84       55.45     17.92 o 
  -2   8   7      218.86      226.92     27.73 o 
  -1   8   7      120.04      143.37     24.46 o 
   0   8   7       33.54       36.85     13.07 o 
   1   8   7       29.21       44.86     13.86 o 
   2   8   7        9.37       14.21      6.21 o 
   3   8   7       25.51       18.16      6.98 o 
   4   8   7        0.37        0.17      4.68 o 
   5   8   7       85.20       90.40     12.40 o 
   6   8   7       12.86       15.21     10.03 o 
   7   8   7       29.00       16.68     11.38 o 
   8   8   7       46.01       34.83     16.34 o 
   9   8   7        1.14        0.11      8.34 o 
  10   8   7        3.90       -3.49      8.11 o 
  11   8   7        4.98        8.23     12.51 o 
  12   8   7       17.73        1.58     12.17 o 
  13   8   7        1.37       16.68     15.89 o 
  -6   9   7        0.14       13.97     10.03 o 
  -5   9   7        0.02       -1.13      8.00 o 
  -4   9   7       18.87       27.05     13.41 o 
  -3   9   7        0.18       11.72      9.24 o 
  -2   9   7       23.01       19.16     10.93 o 
  -1   9   7       94.82       97.61     21.64 o 
   0   9   7      272.54      260.76     27.62 o 
   1   9   7        8.53       17.02      9.58 o 
   2   9   7        3.76        4.34      6.54 o 
   3   9   7       12.78        9.15      6.00 o 
   4   9   7       36.37       48.64     10.37 o 
   5   9   7      104.80      123.53     24.46 o 
   6   9   7       99.99       90.17     21.87 o 
   7   9   7       92.28       95.92     23.33 o 
   8   9   7       48.34       56.01     18.37 o 
   9   9   7      163.32      146.31     30.21 o 
  10   9   7        0.49        6.87     10.71 o 
  11   9   7        1.68       -7.33      8.68 o 
  12   9   7        1.52       16.23     13.64 o 
  13   9   7        0.13        3.16     14.76 o 
  -5  10   7        7.33       17.81     10.37 o 
  -4  10   7       42.26       50.49     17.92 o 
  -3  10   7        0.53       -5.30      7.78 o 
  -2  10   7       26.05       18.60     11.38 o 
  -1  10   7        9.89        8.00      9.24 o 
   0  10   7       46.24       30.66     12.51 o 
   1  10   7        2.01        7.10      7.66 o 
   2  10   7        6.27        7.69      6.10 o 
   3  10   7       27.15       29.34      9.17 o 
   4  10   7        0.13       -0.45      7.78 o 
   5  10   7        0.15       -2.03      8.23 o 
   6  10   7        1.91        1.58      8.11 o 
   7  10   7        2.19       -3.61      6.87 o 
   8  10   7       16.49        5.75      9.92 o 
   9  10   7        3.06       22.99     14.20 o 
  10  10   7      127.20      106.85     27.61 o 
  11  10   7        1.87        1.47     10.82 o 
  12  10   7       15.40       17.58     15.55 o 
  13  10   7        0.06       18.82     18.14 o 
  -4  11   7       18.27       34.82     14.99 o 
  -3  11   7       69.84       68.75     19.72 o 
  -2  11   7       56.39       60.64     19.72 o 
  -1  11   7       34.50       40.69     15.33 o 
   0  11   7        6.83       25.36     11.50 o 
   1  11   7        0.96       -1.79      5.00 o 
   2  11   7       12.77       13.86     11.50 o 
   3  11   7        8.73        4.40      9.02 o 
   4  11   7        5.69        8.23     10.37 o 
   5  11   7       40.10       36.97     16.68 o 
   6  11   7       21.89       27.61     13.97 o 
   7  11   7       17.23       17.02     12.96 o 
   8  11   7       36.58       19.05     13.30 o 
   9  11   7       38.35       57.93     21.41 o 
  10  11   7       57.67       28.97     17.69 o 
  11  11   7        3.40        5.30     14.54 o 
  12  11   7        0.66       -7.21     12.73 o 
  -3  12   7        3.42       12.51      8.00 o 
  -2  12   7       18.90       28.18     12.51 o 
  -1  12   7       21.20       24.79     12.74 o 
   0  12   7       19.57       23.33     12.06 o 
   1  12   7        0.56       -4.96      9.80 o 
   2  12   7        2.70        4.06      9.47 o 
   3  12   7        2.90       -0.56      9.47 o 
   4  12   7        0.14       -8.79      8.45 o 
   5  12   7        5.07        9.47     10.82 o 
   6  12   7        0.10       -0.45      9.80 o 
   7  12   7        1.87       13.19     12.17 o 
   8  12   7       30.29       22.99     15.21 o 
   9  12   7       26.52       49.48     18.14 o 
  10  12   7       22.45       19.38     11.50 o 
  11  12   7        0.79       10.26      9.58 o 
  12  12   7        0.30        5.30     11.38 o 
  -2  13   7        0.22        6.99      9.13 o 
   0  13   7        0.01       -0.34      8.11 o 
   1  13   7        0.77        4.40      9.35 o 
   2  13   7       18.15       31.44     16.68 o 
   3  13   7        4.59       11.16     10.82 o 
   4  13   7        0.17       -0.34     10.37 o 
   5  13   7        1.46      -10.14     10.03 o 
   6  13   7        2.76        4.28     11.04 o 
   7  13   7       12.87       29.53     13.64 o 
   8  13   7        8.33       10.26      9.24 o 
   9  13   7       30.69       21.41     13.86 o 
  10  13   7        2.02        6.54     10.48 o 
  11  13   7       18.26       22.99     13.52 o 
   0  14   7        0.13        0.34     10.59 o 
   1  14   7        0.00        0.90      9.92 o 
   2  14   7        0.58       -7.33      8.68 o 
   3  14   7        0.39       -1.58      8.45 o 
   4  14   7        0.98        3.16      9.69 o 
   5  14   7        0.40       11.38      9.80 o 
   6  14   7        5.53       28.85     13.86 o 
   7  14   7        2.39        9.13      9.02 o 
   8  14   7        0.19       -1.35      7.78 o 
   9  14   7        6.14       15.89     10.26 o 
  10  14   7        0.11       -0.45     12.85 o 
   3  15   7        1.87       21.64     12.73 o 
   4  15   7        0.04       10.48     11.04 o 
   5  15   7        4.37        2.70      9.69 o 
   6  15   7        0.11       -3.94      9.35 o 
   7  15   7       26.96       46.55     19.05 o 
  -1 -11   8       11.47        8.57      9.13 o 
  -5 -10   8       12.28        1.58     15.10 o 
  -4 -10   8        1.83       12.73      9.69 o 
  -3 -10   8       25.52       33.58     14.43 o 
  -2 -10   8        8.97       11.72     11.04 o 
  -1 -10   8        6.15        8.11      9.80 o 
   0 -10   8        0.35        8.79      8.11 o 
   1 -10   8        2.86       11.83     10.71 o 
   2 -10   8       61.38       91.40     24.57 o 
  -6  -9   8        0.27       -7.10     13.86 o 
  -5  -9   8        7.65        4.96     11.38 o 
  -4  -9   8       11.02       -1.24     11.16 o 
  -3  -9   8       59.61       76.98     22.77 o 
  -2  -9   8        8.44       16.68     10.71 o 
  -1  -9   8       30.06       20.51     13.52 o 
   0  -9   8       14.52       13.52     11.04 o 
   1  -9   8        0.60        6.54     10.48 o 
   2  -9   8       30.29       40.91     16.68 o 
   3  -9   8        9.61       13.86     12.17 o 
   4  -9   8       12.86       20.85     14.99 o 
   5  -9   8        1.53       -1.92     10.71 o 
  -7  -8   8        0.52        3.16     16.90 o 
  -6  -8   8        1.06        8.34     12.40 o 
  -5  -8   8        9.98       17.36     14.76 o 
  -4  -8   8       24.92       12.85     12.85 o 
  -3  -8   8        0.72        8.00     10.59 o 
  -2  -8   8       45.20       59.28     19.72 o 
  -1  -8   8       21.16       12.28     10.93 o 
   0  -8   8        8.26        7.55      9.02 o 
   1  -8   8        3.54        8.47      7.07 o 
   2  -8   8       10.08       10.37      7.49 o 
   3  -8   8        0.50        6.22      6.80 o 
   4  -8   8        0.05       -1.69      8.45 o 
   5  -8   8        0.14       -1.69      8.68 o 
   6  -8   8       17.72       12.96     13.75 o 
   7  -8   8        0.07        1.80     11.38 o 
  -8  -7   8        0.93        5.75     12.17 o 
  -7  -7   8        4.70        1.01     12.73 o 
  -6  -7   8        0.00        5.18     12.62 o 
  -5  -7   8       27.54       28.40     15.78 o 
  -4  -7   8        5.68        8.00     11.61 o 
  -3  -7   8       18.89       21.41     13.41 o 
  -2  -7   8       22.54       17.92     13.41 o 
  -1  -7   8        1.94        2.25      8.00 o 
   0  -7   8       19.06       19.14      8.50 o 
   1  -7   8       41.07       55.13     12.14 o 
   2  -7   8        1.01        3.39      6.03 o 
   3  -7   8        0.03       -0.99      5.18 o 
   4  -7   8        0.18        4.62      8.68 o 
   5  -7   8        0.08        0.45      7.55 o 
   6  -7   8        0.65        0.34      8.11 o 
   7  -7   8       13.17       24.57     15.78 o 
   8  -7   8        7.39        3.16     12.62 o 
  -8  -6   8        0.03       -2.59     11.04 o 
  -7  -6   8        7.04        0.23     11.83 o 
  -6  -6   8        2.71       -0.56      8.57 o 
  -5  -6   8       49.01       53.31     19.84 o 
  -4  -6   8      210.03      166.72     32.46 o 
  -3  -6   8        8.87        9.35     10.14 o 
  -2  -6   8        9.68        8.34      9.13 o 
  -1  -6   8       49.09       56.73     12.45 o 
   0  -6   8       11.05       16.93      7.25 o 
   1  -6   8       28.68       34.20      9.42 o 
   2  -6   8       31.24       37.23      9.82 o 
   3  -6   8      105.72      117.18     16.94 o 
   4  -6   8        7.54        3.18      5.38 o 
   5  -6   8        3.49        9.69      9.92 o 
   6  -6   8        3.17        5.18      8.68 o 
   7  -6   8       28.28       25.47     14.09 o 
   8  -6   8        0.00        0.68      9.47 o 
   9  -6   8        0.72       -3.49     11.50 o 
  -8  -5   8        0.52        6.99     11.83 o 
  -7  -5   8        0.72        4.28     10.37 o 
  -6  -5   8       26.47       23.67     14.88 o 
  -5  -5   8       13.43       10.03     11.72 o 
  -4  -5   8       21.08       26.26     14.09 o 
  -3  -5   8        3.96       12.64      7.49 o 
  -2  -5   8       71.51       75.27     13.26 o 
  -1  -5   8       25.25       25.56      8.73 o 
   0  -5   8       23.37       28.74      8.61 o 
   1  -5   8       95.50      113.55     16.18 o 
   2  -5   8       53.90       61.19     12.34 o 
   3  -5   8        4.27        5.73      5.23 o 
   4  -5   8        2.71        2.84      5.22 o 
   5  -5   8      129.45      129.28     27.39 o 
   6  -5   8        9.09       13.97      8.90 o 
   7  -5   8        6.53        8.34      9.80 o 
   8  -5   8        0.20        2.59     10.14 o 
   9  -5   8        8.67        9.13     12.96 o 
  10  -5   8        7.65       10.03     11.72 o 
  -8  -4   8        1.09        2.25     11.27 o 
  -7  -4   8       14.39        4.62      9.47 o 
  -6  -4   8       75.48       73.26     21.30 o 
  -5  -4   8       24.11       13.52     10.48 o 
  -4  -4   8      117.38      114.17     16.12 o 
  -3  -4   8        2.83        0.40      6.42 o 
  -2  -4   8       94.85       95.70     16.40 o 
  -1  -4   8        7.86        2.43      4.84 o 
   0  -4   8       14.65       13.35      6.59 o 
   1  -4   8        1.17        2.69      5.07 o 
   2  -4   8       13.70       15.24      7.20 o 
   3  -4   8        8.30        5.78      5.21 o 
   4  -4   8       33.81       49.48     11.22 o 
   5  -4   8        9.82       14.20     10.26 o 
   6  -4   8       13.78       13.97     10.82 o 
   7  -4   8        9.22       16.79     11.72 o 
   8  -4   8        0.51        1.47      7.89 o 
   9  -4   8        2.53        1.13      9.02 o 
  10  -4   8       16.94       18.14     11.38 o 
  11  -4   8       43.59       49.36     18.82 o 
  -8  -3   8        1.58       11.16     10.93 o 
  -7  -3   8        8.00       -0.23      8.68 o 
  -6  -3   8       11.71        2.82      9.35 o 
  -5  -3   8      146.95      124.13     17.12 o 
  -4  -3   8      155.17      157.97     18.12 o 
  -3  -3   8       24.62       32.05      9.27 o 
  -2  -3   8       20.63       15.67      6.96 o 
  -1  -3   8       31.11       46.52     11.61 o 
   0  -3   8       32.24       30.69      8.80 o 
   1  -3   8       32.54       39.24      9.62 o 
   2  -3   8       25.92       20.19      8.28 o 
   3  -3   8        5.60        2.39      4.67 o 
   4  -3   8       79.71       72.46     12.34 o 
   5  -3   8       32.55       27.02      8.42 o 
   6  -3   8      128.59       96.49     22.54 o 
   7  -3   8       29.90       35.50     15.10 o 
   8  -3   8        0.30        2.93      7.55 o 
   9  -3   8        4.82        3.49      8.11 o 
  10  -3   8        4.34       -0.45      7.44 o 
  11  -3   8       24.28       23.78     12.17 o 
  -7  -2   8       55.28       39.56     15.78 o 
  -6  -2   8       41.45       42.10     11.59 o 
  -5  -2   8       62.54       64.84     12.95 o 
  -4  -2   8       18.48       16.50      7.72 o 
  -3  -2   8        0.24        5.20      5.06 o 
  -2  -2   8       46.84       54.59     10.95 o 
  -1  -2   8        1.97        1.12      4.67 o 
   0  -2   8        0.12       -1.03      4.25 o 
   1  -2   8      127.39      135.18     15.22 o 
   2  -2   8      249.90      232.60     16.90 o 
   3  -2   8      404.84      415.36     21.96 o 
   4  -2   8     1181.01     1095.06     50.58 o 
   5  -2   8       14.12       16.53      6.92 o 
   6  -2   8       61.77       64.81     18.82 o 
   7  -2   8       32.15       35.50     14.99 o 
   8  -2   8        7.48        9.02      9.58 o 
   9  -2   8       10.08        9.69      9.58 o 
  10  -2   8       10.33       12.62     10.82 o 
  11  -2   8        7.65       10.03     11.04 o 
  12  -2   8        8.62       17.92     11.72 o 
  -9  -1   8        0.90        8.45      9.69 o 
  -8  -1   8       41.12       45.73     12.40 o 
  -7  -1   8       62.31       68.15     11.04 o 
  -6  -1   8      115.77       96.55     12.38 o 
  -5  -1   8       45.58       49.52      9.24 o 
  -4  -1   8       27.68       41.47      8.00 o 
  -3  -1   8        0.33        1.93      3.99 o 
  -2  -1   8       46.33       49.41     10.47 o 
  -1  -1   8      134.37      163.38     15.37 o 
   0  -1   8      815.75      814.81     30.46 o 
   1  -1   8      159.81      191.78     14.90 o 
   2  -1   8      420.53      441.15     22.01 o 
   3  -1   8       76.29       93.15     12.65 o 
   4  -1   8      279.74      307.94     18.62 o 
   5  -1   8      162.42      150.29     14.20 o 
   6  -1   8       56.20       26.94     11.38 o 
   7  -1   8       28.11       40.01     15.10 o 
   8  -1   8       71.65       64.69     19.39 o 
   9  -1   8       87.73      127.14     27.16 o 
  10  -1   8       52.42       60.52     20.06 o 
  11  -1   8       16.22       17.92     12.74 o 
  12  -1   8        0.74       17.24     10.59 o 
  -9   0   8       10.61        7.12      8.39 o 
  -8   0   8       25.92       26.47     13.24 o 
  -7   0   8        4.53        8.16      6.01 o 
  -6   0   8       72.67       67.08     10.62 o 
  -5   0   8       25.56       25.53      7.05 o 
  -4   0   8       11.84        9.56      4.99 o 
  -3   0   8       60.16       63.83     12.12 o 
  -2   0   8       30.44       36.35      9.20 o 
  -1   0   8        2.96        2.34      4.47 o 
   0   0   8       34.10       73.90     11.83 o 
   1   0   8      139.23      137.44     14.65 o 
   2   0   8      582.73      624.76     56.24 o 
   3   0   8       42.70       34.34      8.18 o 
   4   0   8      630.02      667.53     32.89 o 
   5   0   8      258.57      263.88     14.95 o 
   6   0   8       11.77       15.25      5.87 o 
   7   0   8      102.60      106.70     14.48 o 
   8   0   8       44.32       56.57     11.12 o 
   9   0   8        0.29        3.53      5.63 o 
  10   0   8        3.57        8.00      6.52 o 
  11   0   8        1.15        6.53      7.37 o 
  12   0   8        3.91        9.38      7.53 o 
  13   0   8        4.47        3.72      8.34 o 
  -9   1   8        1.78       -3.36      6.63 o 
  -8   1   8       19.92       28.74     10.67 o 
  -7   1   8       14.00       17.31      8.97 o 
  -6   1   8       14.96       22.76      9.25 o 
  -5   1   8       18.72       27.74      7.15 o 
  -4   1   8       92.98       89.24     14.33 o 
  -3   1   8       47.83       50.49     10.57 o 
  -2   1   8       22.95       35.73      8.98 o 
  -1   1   8       29.61       16.96      6.87 o 
   0   1   8        6.33       11.22      5.39 o 
   1   1   8      173.85      155.68      8.75 o 
   2   1   8       11.82        9.90      3.38 o 
   3   1   8       51.62       65.52      7.57 o 
   4   1   8      977.89      990.89     25.96 o 
   5   1   8       41.38       66.49      9.07 o 
   6   1   8       69.12       79.64     10.88 o 
   7   1   8        4.34       11.81      5.36 o 
   8   1   8        4.67       22.95      8.26 o 
   9   1   8       22.14       28.74      9.33 o 
  10   1   8       11.82       27.96      9.46 o 
  11   1   8       29.17       51.07     12.64 o 
  12   1   8        1.27        7.68      7.31 o 
  13   1   8        1.05       -2.14      6.65 o 
  -9   2   8       19.62        3.83     11.04 o 
  -8   2   8       45.11       44.63     18.03 o 
  -7   2   8       57.25       65.37     19.72 o 
  -6   2   8       10.55       15.44     10.71 o 
  -5   2   8       85.88       76.08     20.06 o 
  -4   2   8        0.51        2.59      6.87 o 
  -3   2   8        2.34       12.62      9.35 o 
  -2   2   8       76.36      102.23     20.96 o 
  -1   2   8      138.61      150.94     22.88 o 
   0   2   8        0.99        0.34      5.52 o 
   1   2   8      131.30      120.84     19.50 o 
   2   2   8       35.41       25.72      9.13 o 
   3   2   8      606.58      641.80     20.93 o 
   4   2   8      183.87      164.89     11.77 o 
   5   2   8        6.03        6.43      4.10 o 
   6   2   8      163.70       60.13     85.84 o 
   7   2   8        9.37       19.53      6.99 o 
   8   2   8       20.13       13.16      6.47 o 
   9   2   8      174.11      220.00     18.33 o 
  10   2   8        0.94        3.04      5.89 o 
  11   2   8        0.77        7.71      6.73 o 
  12   2   8       36.18       39.89     15.95 o 
  13   2   8        0.10        2.62      6.52 o 
  -9   3   8        7.07       19.16     16.23 o 
  -8   3   8        3.32        6.31     10.93 o 
  -7   3   8        6.99        6.42      9.35 o 
  -6   3   8        2.85        1.47      7.21 o 
  -5   3   8       36.47       45.64     16.23 o 
  -4   3   8       10.48        8.90      8.90 o 
  -3   3   8       25.40       23.10     11.04 o 
  -2   3   8       76.28       62.55     16.34 o 
  -1   3   8        4.83       11.72      8.79 o 
   0   3   8      197.84      165.16     23.11 o 
   1   3   8      802.14      857.63     42.89 o 
   2   3   8      290.22      341.66     27.06 o 
   3   3   8       65.00       84.40     11.55 o 
   4   3   8       16.06        8.69      3.86 o 
   5   3   8      492.70      409.30     19.25 o 
   6   3   8       74.95       95.85     12.07 o 
   7   3   8      122.92      108.34     13.64 o 
   8   3   8       21.71       18.64      8.57 o 
   9   3   8       39.72       54.18     11.71 o 
  10   3   8        2.93       14.25      7.17 o 
  11   3   8       17.03       27.95      9.72 o 
  12   3   8       49.99       46.07     11.87 o 
  13   3   8       46.70       41.93     19.61 o 
  -8   4   8        0.08       -7.55      7.44 o 
  -7   4   8        6.13       14.31     12.28 o 
  -6   4   8        4.70        1.24      6.99 o 
  -5   4   8       20.50       43.62     15.78 o 
  -4   4   8        4.45        3.38      7.78 o 
  -3   4   8        1.42        6.87      7.78 o 
  -2   4   8        1.96        5.97      7.33 o 
  -1   4   8       27.24       25.81     11.16 o 
   0   4   8        0.09        0.34      6.09 o 
   1   4   8      291.39      308.27     26.38 o 
   2   4   8      309.19      307.04     16.78 o 
   3   4   8       16.41       25.13      8.57 o 
   4   4   8      106.66       94.80     21.36 o 
   5   4   8      435.49      414.13     19.92 o 
   6   4   8       10.16       14.13      5.78 o 
   7   4   8       36.28       36.05      8.68 o 
   8   4   8       13.84       40.81      9.67 o 
   9   4   8       37.09       63.11     15.78 o 
  10   4   8        9.73       17.40      8.12 o 
  11   4   8        7.05       12.68      7.34 o 
  12   4   8       10.65        0.34      8.79 o 
  13   4   8        0.13        1.69     10.93 o 
  14   4   8        3.03       -8.00     13.64 o 
  -8   5   8        7.76        7.55     12.17 o 
  -7   5   8       13.32       15.89     12.62 o 
  -6   5   8        7.52        9.02      9.58 o 
  -5   5   8        0.79        1.47      7.33 o 
  -4   5   8        8.23        3.72      7.78 o 
  -3   5   8       32.54       22.20     11.72 o 
  -2   5   8       53.52       46.21     14.76 o 
  -1   5   8       33.24       36.85     12.74 o 
   0   5   8        9.21        7.10      8.57 o 
   1   5   8        6.15       16.00      9.35 o 
   2   5   8        0.01        5.45      4.55 o 
   3   5   8      247.54      251.44     17.98 o 
   4   5   8        0.83        3.03      4.24 o 
   5   5   8        8.44       19.83      6.39 o 
   6   5   8        3.58       10.48      5.86 o 
   7   5   8        2.66        2.54      4.60 o 
   8   5   8        0.40       -0.44      5.09 o 
   9   5   8        9.57       12.43      6.80 o 
  10   5   8       57.59       44.98     15.67 o 
  11   5   8       77.06       67.29     20.96 o 
  12   5   8        8.16        3.94     11.50 o 
  13   5   8       29.02       21.08     15.44 o 
  14   5   8        0.01       -7.44     12.28 o 
  -8   6   8        0.87        8.00     14.99 o 
  -7   6   8        2.53        3.16     10.03 o 
  -6   6   8        1.74        8.23     11.50 o 
  -5   6   8        4.00        5.18      8.79 o 
  -4   6   8        0.04       -2.82      6.31 o 
  -3   6   8        3.62        4.85      7.66 o 
  -2   6   8       47.40       31.22     12.74 o 
  -1   6   8      212.45      178.34     26.49 o 
   0   6   8      589.51      501.95     36.32 o 
   1   6   8       95.99      124.21     21.30 o 
   2   6   8      139.96      170.50     19.28 o 
   3   6   8       29.17       45.43      9.04 o 
   4   6   8      127.00      154.42     13.94 o 
   5   6   8       83.32       91.89     12.36 o 
   6   6   8       22.45       30.36      8.25 o 
   7   6   8        5.41        3.66      5.33 o 
   8   6   8       42.98       43.68      9.88 o 
   9   6   8       15.66       21.86     12.17 o 
  10   6   8        6.13       30.99     14.20 o 
  11   6   8       95.56      101.33     25.81 o 
  12   6   8       41.46       59.51     22.43 o 
  13   6   8        0.41       15.67     12.85 o 
  14   6   8        0.27        6.20     14.54 o 
  -7   7   8        1.01        3.72     12.17 o 
  -6   7   8        6.62       18.93     14.76 o 
  -5   7   8       18.91       18.03     12.28 o 
  -4   7   8       29.24       28.74     14.54 o 
  -3   7   8       13.61       -2.37      5.86 o 
  -2   7   8      106.28      107.87     23.56 o 
  -1   7   8        7.24        9.24      7.44 o 
   0   7   8       92.15       77.10     18.15 o 
   1   7   8      187.73      178.00     25.59 o 
   2   7   8        3.19        9.66      5.62 o 
   3   7   8        0.00       -0.01      4.73 o 
   4   7   8       67.41       84.84     12.52 o 
   5   7   8        2.16        5.20      5.50 o 
   6   7   8       34.48       22.60      7.57 o 
   7   7   8       28.91       29.90      8.15 o 
   8   7   8        1.82        4.06      8.90 o 
   9   7   8       74.89       81.38     21.30 o 
  10   7   8        1.53       -4.06      8.90 o 
  11   7   8       47.67       49.70     18.60 o 
  12   7   8        0.09        4.62     10.71 o 
  13   7   8        1.25        9.35     13.19 o 
  14   7   8        7.21        5.18     16.34 o 
  -6   8   8        0.20       10.14      8.79 o 
  -5   8   8        0.04        2.70      8.90 o 
  -4   8   8       11.00       12.40     11.16 o 
  -3   8   8       35.20       34.94     15.78 o 
  -2   8   8      117.37      123.76     25.92 o 
  -1   8   8        0.17       -2.82      5.86 o 
   0   8   8       89.49      113.27     22.09 o 
   1   8   8       27.64       17.92     10.48 o 
   2   8   8        6.58       10.43      6.66 o 
   3   8   8       96.74      106.32     14.18 o 
   4   8   8        0.99        5.30      6.31 o 
   5   8   8        0.07        7.45      6.21 o 
   6   8   8        0.40        4.57      5.71 o 
   7   8   8        1.16        3.94      8.45 o 
   8   8   8       33.87       56.80     18.03 o 
   9   8   8       70.48       55.45     19.05 o 
  10   8   8       92.07       85.32     23.22 o 
  11   8   8        0.25       12.96     13.19 o 
  12   8   8        0.03       16.00     13.75 o 
  13   8   8        5.29        9.35     14.09 o 
  -6   9   8        2.22        0.23      8.68 o 
  -5   9   8        8.95       10.26      9.24 o 
  -4   9   8       12.41       22.99     13.41 o 
  -3   9   8        0.60        2.59      8.34 o 
  -2   9   8       18.29       10.37     10.14 o 
  -1   9   8       33.56       43.39     16.12 o 
   0   9   8      183.89      172.02     27.28 o 
   1   9   8        1.42        2.48      6.42 o 
   2   9   8        7.77        7.37      6.00 o 
   3   9   8       17.84       39.91     10.01 o 
   4   9   8       32.39       27.89      8.53 o 
   5   9   8       50.73       43.50     15.10 o 
   6   9   8        1.47        0.00      7.66 o 
   7   9   8        3.03        3.72      8.79 o 
   8   9   8       21.74       21.41     12.96 o 
   9   9   8        0.41       13.97     12.28 o 
  10   9   8       22.85       32.23     16.57 o 
  11   9   8        0.98        1.92     12.06 o 
  12   9   8        0.01        0.11     12.06 o 
  13   9   8        1.22       12.06     17.24 o 
  -5  10   8        2.41        4.06      8.34 o 
  -4  10   8        8.07       15.67     10.26 o 
  -3  10   8       17.14       20.40     13.75 o 
  -2  10   8        0.47        4.06      7.78 o 
  -1  10   8        8.62        9.80      8.68 o 
   0  10   8       35.56       30.09     13.30 o 
   1  10   8        0.08        3.27      7.10 o 
   2  10   8        5.48        2.45      5.84 o 
   3  10   8        2.01        2.73      5.74 o 
   4  10   8        0.11       -2.70      7.55 o 
   5  10   8       29.14       25.92     14.09 o 
   6  10   8        0.34        6.09      9.13 o 
   7  10   8       12.54       10.03     10.59 o 
   8  10   8      127.23      118.80     27.16 o 
   9  10   8        0.83       -4.28     10.59 o 
  10  10   8       49.57       50.60     21.41 o 
  11  10   8        1.48        6.20     13.52 o 
  12  10   8        5.66       13.86     16.12 o 
  13  10   8        0.10       -2.14     16.23 o 
  -4  11   8        5.78       -5.63      7.55 o 
  -3  11   8       19.18       37.87     15.44 o 
  -2  11   8       12.29       11.04     10.59 o 
  -1  11   8       20.10       24.01     13.19 o 
   0  11   8        0.42        0.68      6.99 o 
   1  11   8       12.71       15.64      7.95 o 
   2  11   8        8.23       19.23      7.62 o 
   3  11   8        1.79       11.50     10.82 o 
   4  11   8        6.17       11.27     11.16 o 
   5  11   8       16.87       53.87     18.37 o 
   6  11   8        6.93        2.25      9.58 o 
   7  11   8       58.98       66.50     21.19 o 
   8  11   8       51.64       59.17     21.19 o 
   9  11   8       33.43       29.08     16.79 o 
  10  11   8        0.04        0.11     11.50 o 
  11  11   8        0.97        4.40     13.52 o 
  12  11   8        0.48        5.18     14.76 o 
  -3  12   8        7.05       16.90     12.73 o 
  -2  12   8       10.09       19.05     11.27 o 
  -1  12   8       23.41       34.49     15.44 o 
   0  12   8        2.28        8.23      8.34 o 
   1  12   8       14.09       17.02     13.64 o 
   2  12   8        6.85       13.30     12.06 o 
   3  12   8        2.16       14.54     11.95 o 
   4  12   8       11.81       10.14     10.48 o 
   5  12   8        1.17        6.20     10.14 o 
   6  12   8       24.25       21.53     14.99 o 
   7  12   8        1.21        9.02     11.95 o 
   8  12   8       25.60       37.64     17.69 o 
   9  12   8        2.57        5.41     13.86 o 
  10  12   8        3.45       25.92     17.81 o 
  11  12   8        0.29       -2.14     14.09 o 
  12  12   8        0.33       12.85     22.31 o 
  -1  13   8        1.82       -2.25      9.24 o 
   0  13   8        6.87       24.34     11.83 o 
   1  13   8        1.57       23.78     13.19 o 
   2  13   8        1.25       10.93     10.59 o 
   3  13   8        1.72        3.16     10.14 o 
   4  13   8       27.05       27.72     16.79 o 
   5  13   8        2.05       13.41     15.55 o 
   6  13   8       18.71        3.49     11.72 o 
   7  13   8       53.99       60.97     22.77 o 
   8  13   8        0.90       -4.62     11.16 o 
   9  13   8       31.39       11.27     15.21 o 
  10  13   8        0.41        6.87     16.12 o 
  11  13   8        0.09       -7.44     16.12 o 
   0  14   8        2.63       -0.45     11.72 o 
   1  14   8        0.28       12.40     11.95 o 
   2  14   8        0.00        8.45     11.16 o 
   3  14   8        0.01       13.64     12.06 o 
   4  14   8        0.32        4.28     10.93 o 
   5  14   8        1.06        9.69      8.90 o 
   6  14   8        0.87      -11.66      7.78 o 
   7  14   8       25.44       26.71     15.21 o 
   8  14   8        5.29       21.64     13.07 o 
   9  14   8        1.51       11.27     12.06 o 
   3  15   8        1.47       -3.61     11.83 o 
   4  15   8        0.13        3.72      9.47 o 
   5  15   8       17.16       21.86     14.65 o 
   6  15   8        0.23       -0.79      9.92 o 
   7  15   8       26.65       24.57     17.02 o 
  -2 -10   9        1.28       10.48     11.61 o 
  -1 -10   9        0.87       15.44      9.69 o 
   0 -10   9       15.00        8.79      9.13 o 
   1 -10   9        0.26       -5.41      7.78 o 
   2 -10   9       85.56       89.94     25.58 o 
  -5  -9   9        3.05        6.54     16.45 o 
  -4  -9   9        5.51        2.37     12.62 o 
  -3  -9   9        0.75        3.49      8.79 o 
  -2  -9   9       21.03       17.02     10.82 o 
  -1  -9   9        7.59        2.25      8.68 o 
   0  -9   9       72.38       76.64     22.65 o 
   1  -9   9       36.96       44.97     16.45 o 
   2  -9   9      166.34      213.26     35.62 o 
   3  -9   9       25.74       29.53     17.69 o 
   4  -9   9        1.34        8.45     12.96 o 
  -6  -8   9        2.78       -6.09     14.54 o 
  -5  -8   9        3.13       -3.49     11.95 o 
  -4  -8   9        3.92        8.68     13.30 o 
  -3  -8   9        0.02       10.71      9.92 o 
  -2  -8   9        3.33       12.51     10.93 o 
  -1  -8   9       15.91       -8.34      7.89 o 
   0  -8   9       20.10       22.09     14.31 o 
   1  -8   9      110.30       99.30     25.25 o 
   2  -8   9       12.49       13.60      8.40 o 
   3  -8   9      209.34      225.18     25.27 o 
   4  -8   9        2.29        7.10      9.80 o 
   5  -8   9       11.26       19.72     13.97 o 
   6  -8   9        0.13       -1.69     10.71 o 
  -7  -7   9       12.83       26.60     18.37 o 
  -6  -7   9        2.12        3.04     14.65 o 
  -5  -7   9        5.22       -4.51      8.79 o 
  -4  -7   9       42.69       34.49     18.15 o 
  -3  -7   9        3.03        9.80     10.82 o 
  -2  -7   9        0.00        9.24     10.03 o 
  -1  -7   9       13.05       15.78     11.72 o 
   0  -7   9       83.78       73.15     21.19 o 
   1  -7   9      445.14      439.47     32.30 o 
   2  -7   9        0.38       -2.75      5.34 o 
   3  -7   9       11.55       27.29      9.47 o 
   4  -7   9        3.61        0.23      9.02 o 
   5  -7   9        5.86       10.93     11.38 o 
   6  -7   9        0.09       16.12     11.27 o 
   7  -7   9        0.03       -7.55      8.34 o 
  -7  -6   9       10.95        9.02     14.09 o 
  -6  -6   9        2.95       10.14     12.28 o 
  -5  -6   9       29.60       18.60     15.10 o 
  -4  -6   9        0.09       -2.59      9.80 o 
  -3  -6   9       85.53       76.42     24.01 o 
  -2  -6   9       19.27       16.00     13.52 o 
  -1  -6   9      453.47      403.70     25.86 o 
   0  -6   9        2.15        7.78      6.72 o 
   1  -6   9      557.51      558.36     30.69 o 
   2  -6   9       63.49       67.94     13.74 o 
   3  -6   9       27.51       26.65      9.49 o 
   4  -6   9        0.56        3.76      6.17 o 
   5  -6   9       18.97       24.23     12.85 o 
   6  -6   9        4.13        9.13      9.80 o 
   7  -6   9        4.00        8.79     10.93 o 
   8  -6   9        3.09       12.96     13.75 o 
  -8  -5   9        0.60        2.03     14.20 o 
  -7  -5   9        0.62       -7.89      9.80 o 
  -6  -5   9       44.31       48.80     19.61 o 
  -5  -5   9       68.14       52.97     18.60 o 
  -4  -5   9       42.75       43.17     17.69 o 
  -3  -5   9       21.02       18.82     12.17 o 
  -2  -5   9        0.04        2.37      5.41 o 
  -1  -5   9      529.93      550.07     32.76 o 
   0  -5   9      164.52      160.42     19.58 o 
   1  -5   9       31.00       25.42      9.16 o 
   2  -5   9       53.99       56.35     12.17 o 
   3  -5   9        2.91       11.50      6.63 o 
   4  -5   9        1.72       11.22      7.01 o 
   5  -5   9        2.02        9.02      8.34 o 
   6  -5   9        2.60        1.35      8.00 o 
   7  -5   9        5.83        9.13     11.38 o 
   8  -5   9        7.81       23.67     16.45 o 
   9  -5   9        0.01        2.48     11.38 o 
  -8  -4   9        0.93       -4.40     12.06 o 
  -7  -4   9        6.98        6.20     11.50 o 
  -6  -4   9       17.42       17.13     13.41 o 
  -5  -4   9       51.95       41.93     17.81 o 
  -4  -4   9        6.62        9.69     10.03 o 
  -3  -4   9       39.77       30.46      9.57 o 
  -2  -4   9        1.03       -1.52      5.18 o 
  -1  -4   9      644.29      581.65     29.66 o 
   0  -4   9      768.70      712.89     32.45 o 
   1  -4   9       52.32       52.38     11.51 o 
   2  -4   9       15.40       21.58      8.09 o 
   3  -4   9        7.00       11.89      6.85 o 
   4  -4   9        0.13       -2.25      5.01 o 
   5  -4   9        8.80        2.48      7.55 o 
   6  -4   9       47.22       78.78     21.75 o 
   7  -4   9        9.86       15.67     10.93 o 
   8  -4   9        6.19       12.85     11.38 o 
   9  -4   9        1.00       -0.79      8.90 o 
  10  -4   9       44.82       39.22     15.10 o 
  -8  -3   9        2.82        1.47     12.62 o 
  -7  -3   9        1.83        1.80      9.80 o 
  -6  -3   9        9.79       18.71     12.74 o 
  -5  -3   9       71.83       77.09     14.72 o 
  -4  -3   9        1.18        0.70      5.64 o 
  -3  -3   9      310.62      288.92     21.36 o 
  -2  -3   9     1562.54     1464.08     46.17 o 
  -1  -3   9        0.89        1.87      5.34 o 
   0  -3   9      255.80      263.49     19.61 o 
   1  -3   9        0.36        1.79      5.06 o 
   2  -3   9        4.77       10.12      6.02 o 
   3  -3   9       76.02       80.63     13.82 o 
   4  -3   9       10.48        9.99      6.61 o 
   5  -3   9        0.02       -1.84      5.14 o 
   6  -3   9       10.54       12.62      9.35 o 
   7  -3   9        8.66       14.31     10.26 o 
   8  -3   9        4.03        9.13     10.82 o 
   9  -3   9       27.24       18.71     11.83 o 
  10  -3   9       11.08        8.90      9.47 o 
  11  -3   9       31.70       22.99     11.27 o 
  -7  -2   9        1.55        1.47      9.13 o 
  -6  -2   9       10.21       23.77      9.76 o 
  -5  -2   9       18.32       16.56      7.99 o 
  -4  -2   9       21.94       19.53      8.45 o 
  -3  -2   9        0.93       -0.38      7.89 o 
  -2  -2   9      750.12      678.28     31.05 o 
  -1  -2   9        1.20        1.84      4.85 o 
   0  -2   9        1.31        4.02      5.38 o 
   1  -2   9        0.12        1.85      5.06 o 
   2  -2   9        3.22        7.88      6.08 o 
   3  -2   9       24.17       35.09      9.59 o 
   4  -2   9       11.30        8.85      5.97 o 
   5  -2   9        0.14        5.35      5.45 o 
   6  -2   9       15.23       29.87     13.64 o 
   7  -2   9        6.70        6.31      8.34 o 
   8  -2   9       11.74       14.76     10.71 o 
   9  -2   9       33.41       59.84     19.95 o 
  10  -2   9      137.21      121.62     29.08 o 
  11  -2   9       42.61       70.55     21.75 o 
  -7  -1   9        0.68        6.28      7.14 o 
  -6  -1   9       90.51       77.68     14.82 o 
  -5  -1   9       32.33       35.85     10.56 o 
  -4  -1   9      176.11      172.78     20.00 o 
  -3  -1   9        0.04        1.37      5.49 o 
  -2  -1   9      303.34      315.22     21.36 o 
  -1  -1   9       33.01       33.75      9.50 o 
   0  -1   9      600.03      570.17     62.94 o 
   1  -1   9      251.80      250.59     20.63 o 
   2  -1   9        4.24       11.01      6.32 o 
   3  -1   9        1.06        0.62      4.54 o 
   4  -1   9        4.26       -1.08      4.21 o 
   5  -1   9       56.91       69.35     12.06 o 
   6  -1   9       27.62       30.75      8.83 o 
   7  -1   9       52.77       44.07     15.89 o 
   8  -1   9        1.14        1.47      7.66 o 
   9  -1   9      185.24      162.88     31.34 o 
  10  -1   9       85.07       85.55     23.56 o 
  11  -1   9      119.32      124.21     29.42 o 
  12  -1   9       17.56       16.12     11.04 o 
  -8   0   9        0.20       -1.01     10.59 o 
  -7   0   9        3.19        0.21      6.63 o 
  -6   0   9       26.96       29.80      9.85 o 
  -5   0   9       47.56       57.19     12.50 o 
  -4   0   9      185.85      183.07     20.80 o 
  -3   0   9      206.24      210.56     20.92 o 
  -2   0   9      312.95      318.27     21.61 o 
  -1   0   9      505.07      445.09     35.24 o 
   0   0   9       64.70       61.22     11.72 o 
   1   0   9        4.15        6.66      5.78 o 
   2   0   9      190.61      197.41     20.40 o 
   3   0   9       12.45       25.66      7.76 o 
   4   0   9       14.94       16.97      6.82 o 
   5   0   9       10.51        9.35      8.68 o 
   6   0   9        8.99        0.79      6.76 o 
   7   0   9       20.40       40.01     14.65 o 
   8   0   9       63.22       66.61     18.82 o 
   9   0   9       28.33       27.05     13.41 o 
  10   0   9       59.45       65.71     20.29 o 
  11   0   9       13.11       18.14     11.50 o 
  12   0   9       22.10       39.67     15.21 o 
  -9   1   9        0.00        0.56     13.75 o 
  -8   1   9       17.51       28.85     17.02 o 
  -7   1   9        5.56        8.34     11.50 o 
  -6   1   9        3.61       16.34     12.40 o 
  -5   1   9       27.92       36.40     15.10 o 
  -4   1   9      273.86      259.52     20.21 o 
  -3   1   9     1105.32     1081.19     39.61 o 
  -2   1   9       34.50       44.14     10.58 o 
  -1   1   9       32.23       37.33      9.64 o 
   0   1   9       12.57       31.10     12.34 o 
   1   1   9      249.39      255.46     18.17 o 
   2   1   9      180.07      201.64     18.83 o 
   3   1   9       72.24       89.15     19.39 o 
   4   1   9        2.77       -1.13      6.20 o 
   5   1   9       68.67       66.84     17.36 o 
   6   1   9        8.06        5.07      7.10 o 
   7   1   9       23.94       20.54      7.20 o 
   8   1   9       16.95        3.69      4.88 o 
   9   1   9      478.52      399.05     37.89 o 
  10   1   9       43.46       46.10     18.15 o 
  11   1   9       20.36       10.59     10.14 o 
  12   1   9        0.09       11.50     10.14 o 
  13   1   9        0.25       10.93     11.16 o 
  -8   2   9        8.42        8.79     12.73 o 
  -7   2   9       34.00       22.31     13.30 o 
  -6   2   9        3.24        8.57     10.82 o 
  -5   2   9      349.37      348.72     35.74 o 
  -4   2   9        4.14       13.07     10.48 o 
  -3   2   9      177.10      154.77     26.49 o 
  -2   2   9       12.14       11.72     10.14 o 
  -1   2   9        5.36        2.70      6.76 o 
   0   2   9        0.69       -0.11      6.99 o 
   1   2   9      384.96      406.42     31.69 o 
   2   2   9      153.92      205.76     19.39 o 
   3   2   9       25.65       29.69      7.95 o 
   4   2   9       17.42       10.25      6.37 o 
   5   2   9      379.24      348.83     17.94 o 
   6   2   9       38.91       53.44      9.66 o 
   7   2   9        3.60        2.07      3.94 o 
   8   2   9      256.96      248.13     21.31 o 
   9   2   9      291.45      248.12     19.65 o 
  10   2   9      220.74      182.77     21.76 o 
  11   2   9        0.13       -0.59      6.60 o 
  12   2   9        8.34       10.67      7.73 o 
  13   2   9        9.80       14.86      9.10 o 
  -8   3   9        0.12       -0.23     10.93 o 
  -7   3   9        6.92       10.14     12.17 o 
  -6   3   9        1.62        4.62      7.78 o 
  -5   3   9      272.84      258.50     31.23 o 
  -4   3   9       70.76       70.56     21.08 o 
  -3   3   9       38.64       58.83     18.37 o 
  -2   3   9       16.23       21.08     11.61 o 
  -1   3   9        0.44       -2.59      7.10 o 
   0   3   9       45.71       55.79     16.23 o 
   1   3   9       44.00       60.75     16.79 o 
   2   3   9       82.22      127.29     11.37 o 
   3   3   9      559.82      569.01     50.20 o 
   4   3   9      475.15      510.14     21.22 o 
   5   3   9      111.74      124.81     12.33 o 
   6   3   9        1.10        3.44      3.70 o 
   7   3   9      180.48      170.75     15.71 o 
   8   3   9      235.98      242.10     18.65 o 
   9   3   9        9.05       19.82      8.07 o 
  10   3   9       29.94       42.94     11.21 o 
  11   3   9        5.25       13.20      7.79 o 
  12   3   9        1.19       -1.33      6.02 o 
  13   3   9        8.09       20.40     16.79 o 
  -8   4   9        1.32       -3.94     11.72 o 
  -7   4   9        5.04       11.50     10.71 o 
  -6   4   9        0.65        8.23     10.59 o 
  -5   4   9      149.03      129.51     27.73 o 
  -4   4   9      216.07      190.06     31.45 o 
  -3   4   9       88.62       99.86     23.33 o 
  -2   4   9        1.09        5.18      7.89 o 
  -1   4   9        5.80        9.13      8.45 o 
   0   4   9       11.92       10.93      9.24 o 
   1   4   9        6.53        5.75      8.34 o 
   2   4   9        0.63        2.44      4.14 o 
   3   4   9        0.75        1.45      3.74 o 
   4   4   9        0.17       -0.04      3.60 o 
   5   4   9        2.06        1.51      7.27 o 
   6   4   9      525.71      504.76     23.51 o 
   7   4   9        0.12        3.95      5.37 o 
   8   4   9     1046.78      874.02     33.91 o 
   9   4   9       21.18       17.15      8.22 o 
  10   4   9       29.44       21.66      8.40 o 
  11   4   9        0.53        6.08      6.16 o 
  12   4   9        0.88       13.64     12.06 o 
  13   4   9        4.26        6.99     11.95 o 
  -7   5   9       32.54       14.88     13.64 o 
  -6   5   9      171.63      187.11     35.28 o 
  -5   5   9        2.43       -1.24      7.33 o 
  -4   5   9      103.70      117.11     26.49 o 
  -3   5   9        9.72        6.42      8.00 o 
  -2   5   9        5.33       14.43     10.37 o 
  -1   5   9       84.07       97.16     21.98 o 
   0   5   9      195.54      192.99     23.79 o 
   1   5   9       36.38       46.10     15.44 o 
   2   5   9        3.03        2.28      4.06 o 
   3   5   9      145.62      139.32     13.30 o 
   4   5   9        0.98        5.77      4.82 o 
   5   5   9      316.14      278.93     17.49 o 
   6   5   9       13.99       17.59      7.13 o 
   7   5   9       11.57       18.90      7.85 o 
   8   5   9      703.06      662.72     39.99 o 
   9   5   9      102.28       99.12     15.25 o 
  10   5   9       12.99       29.45     12.12 o 
  11   5   9       37.99       43.05     17.13 o 
  12   5   9        3.39        8.90     12.06 o 
  13   5   9        6.45        4.96     12.40 o 
  14   5   9        3.72       11.61     15.55 o 
  -7   6   9        7.21       13.86     13.30 o 
  -6   6   9      143.76      170.99     35.28 o 
  -5   6   9       11.27        4.51      9.13 o 
  -4   6   9       61.64       47.79     17.69 o 
  -3   6   9        0.61        1.35      6.99 o 
  -2   6   9        1.52        6.42      7.78 o 
  -1   6   9        6.52        5.86      7.78 o 
   0   6   9       16.04       16.12     10.37 o 
   1   6   9        7.90        5.52      8.11 o 
   2   6   9       10.57       13.49      6.08 o 
   3   6   9       24.02       18.54      7.04 o 
   4   6   9       17.48       14.28      6.33 o 
   5   6   9        2.79        7.81      5.53 o 
   6   6   9      153.19      142.27     15.72 o 
   7   6   9      208.33      162.38     17.05 o 
   8   6   9       89.84       94.67     14.41 o 
   9   6   9      105.92      116.04     16.17 o 
  10   6   9      134.69       97.61     23.67 o 
  11   6   9        0.09       15.89     12.96 o 
  12   6   9        7.66       14.54     13.30 o 
  13   6   9        0.71        1.01     10.26 o 
  14   6   9        1.48       13.75     18.03 o 
  -6   7   9       62.56       78.56     25.13 o 
  -5   7   9        5.99       19.83     10.71 o 
  -4   7   9       45.11       51.05     18.71 o 
  -3   7   9        0.00        8.57      9.13 o 
  -2   7   9       16.37       20.85     12.85 o 
  -1   7   9        0.20       -6.31      5.63 o 
   0   7   9        9.15       23.67     11.72 o 
   1   7   9        2.38       -1.69      7.21 o 
   2   7   9        8.91        6.66      5.80 o 
   3   7   9        0.45       -0.80      5.97 o 
   4   7   9        9.11        6.43      6.21 o 
   5   7   9       65.66       57.36     11.16 o 
   6   7   9      575.18      560.46     33.78 o 
   7   7   9      256.02      270.19     19.18 o 
   8   7   9      147.00      102.78     14.81 o 
   9   7   9        4.09       15.33     12.62 o 
  10   7   9       13.91        6.42     11.27 o 
  11   7   9       22.23       60.75     20.17 o 
  12   7   9       16.42        6.31     12.51 o 
  13   7   9        0.42       -2.48     11.83 o 
  -6   8   9        0.00       -3.49      6.65 o 
  -5   8   9       22.85       12.85     10.26 o 
  -4   8   9        0.29        1.01      7.21 o 
  -3   8   9        3.04        3.61      8.23 o 
  -2   8   9       36.89       31.33     13.52 o 
  -1   8   9        0.81        1.69      7.10 o 
   0   8   9        1.46        9.24      9.92 o 
   1   8   9       22.66       42.49     15.21 o 
   2   8   9       15.71       15.42      6.99 o 
   3   8   9        7.19        3.74      5.66 o 
   4   8   9       13.26       22.33     12.06 o 
   5   8   9      315.49      322.33     20.64 o 
   6   8   9       80.96       89.98     13.93 o 
   7   8   9      127.45      132.89     25.92 o 
   8   8   9       53.16       78.10     21.64 o 
   9   8   9       47.34       42.60     18.03 o 
  10   8   9       70.18       53.08     19.72 o 
  11   8   9        0.40        4.62     11.50 o 
  12   8   9       10.82       15.10     14.88 o 
  13   8   9        8.36       13.30     15.78 o 
  -5   9   9       16.94       29.53     11.83 o 
  -4   9   9        1.65        2.70      8.57 o 
  -3   9   9        7.50        3.38      7.66 o 
  -2   9   9       43.16       66.49     20.85 o 
  -1   9   9       44.63       38.21     14.88 o 
   0   9   9        1.88        2.70      6.76 o 
   1   9   9       26.60       21.75     11.38 o 
   2   9   9       12.08       13.68      7.12 o 
   3   9   9       33.72       50.63     11.04 o 
   4   9   9       10.40       15.50      7.60 o 
   5   9   9      388.48      416.95     23.97 o 
   6   9   9       52.28       73.15     19.84 o 
   7   9   9       56.31       67.74     20.96 o 
   8   9   9        0.12        0.79     11.38 o 
   9   9   9        0.46       -0.11      8.68 o 
  10   9   9       95.42       58.83     21.41 o 
  11   9   9       43.68       18.37     14.43 o 
  12   9   9       12.79       23.67     16.12 o 
  13   9   9       10.41       24.23     18.26 o 
  -4  10   9        0.01        4.17      8.00 o 
  -3  10   9       11.32        3.16      8.00 o 
  -2  10   9        0.37       -0.45      6.76 o 
  -1  10   9        0.22        1.01      7.33 o 
   0  10   9        0.05       -1.80      6.54 o 
   1  10   9       15.63        8.57     10.59 o 
   2  10   9        0.28        2.21      5.54 o 
   3  10   9       43.37       44.45     10.76 o 
   4  10   9       26.53       34.07     10.55 o 
   5  10   9      287.39      322.31     34.27 o 
   6  10   9      298.17      333.48     35.40 o 
   7  10   9       29.37       25.81     14.31 o 
   8  10   9      181.94      150.48     29.65 o 
   9  10   9       33.69       32.23     17.02 o 
  10  10   9        0.76        8.79     11.83 o 
  11  10   9        0.03        1.69     11.50 o 
  12  10   9        4.99       10.59     14.88 o 
  13  10   9        0.43       12.28     19.72 o 
  -3  11   9        0.52       -0.23      7.10 o 
  -2  11   9        0.05        3.72      8.45 o 
  -1  11   9        8.48       18.37     11.27 o 
   0  11   9       37.47       76.98     20.96 o 
   1  11   9       29.82       35.94     10.63 o 
   2  11   9       51.30       43.13     11.74 o 
   3  11   9       81.87       62.89     19.95 o 
   4  11   9       50.68       75.29     21.19 o 
   5  11   9       19.24       34.71     15.78 o 
   6  11   9      105.11      123.19     27.73 o 
   7  11   9       14.60        6.31     10.82 o 
   8  11   9        3.09       -1.80     10.03 o 
   9  11   9        9.11       -7.66      9.24 o 
  10  11   9        3.40        6.99     10.93 o 
  11  11   9        0.14       19.61     16.57 o 
  12  11   9        0.21       -4.96     14.43 o 
  -2  12   9        2.33       12.40      8.79 o 
  -1  12   9        0.90        6.42      8.45 o 
   0  12   9        1.15        8.00      9.02 o 
   1  12   9        0.45        0.72      5.80 o 
   2  12   9        0.12        3.27     10.14 o 
   3  12   9        6.46       17.36     12.96 o 
   4  12   9      234.57      274.26     40.58 o 
   5  12   9        2.56        1.69     10.26 o 
   6  12   9       36.83       26.49     14.31 o 
   7  12   9        1.30        8.00     12.17 o 
   8  12   9        1.29       10.37     11.95 o 
   9  12   9       12.91       10.26     11.50 o 
  10  12   9        0.89        6.09     11.72 o 
  11  12   9        0.14        0.00     14.31 o 
  -1  13   9        1.18       13.41     11.04 o 
   0  13   9        1.16       11.61     15.10 o 
   1  13   9       14.91       11.83     13.52 o 
   2  13   9        3.43       10.26     13.30 o 
   3  13   9        0.75        9.58     12.06 o 
   4  13   9      117.19      135.82     30.88 o 
   5  13   9       35.02       35.16     18.15 o 
   6  13   9        0.61       -1.01     12.06 o 
   7  13   9       39.68       51.39     21.86 o 
   8  13   9        0.04       -3.49     10.59 o 
   9  13   9       21.76       15.10     14.43 o 
  10  13   9        8.50       26.94     17.13 o 
  11  13   9        1.39       -6.99     19.72 o 
   1  14   9        8.83        1.69     17.47 o 
   2  14   9       41.99       49.03     21.30 o 
   3  14   9       16.29       32.46     18.71 o 
   4  14   9        2.17        4.40     13.41 o 
   5  14   9        6.03        1.01     12.40 o 
   6  14   9        2.07       13.75     15.89 o 
   7  14   9       15.59       21.75     17.81 o 
   8  14   9        6.70        6.20     12.96 o 
   9  14   9        0.15       -8.57     14.76 o 
   5  15   9       19.82       47.33     20.40 o 
   6  15   9        0.15       15.33     15.78 o 
  -3  -9  10        0.24       -4.40     11.04 o 
  -2  -9  10        0.11        8.45      9.69 o 
  -1  -9  10       10.20       15.55     11.04 o 
   0  -9  10        7.07       12.17      9.58 o 
   1  -9  10       43.25       50.04     17.24 o 
   2  -9  10      126.44      154.87     31.45 o 
  -5  -8  10        9.62       14.76     20.62 o 
  -4  -8  10        0.53       -4.17     14.43 o 
  -3  -8  10       21.33       28.63     13.86 o 
  -2  -8  10        4.96       12.73     10.03 o 
  -1  -8  10       14.02       18.71     14.65 o 
   0  -8  10       48.90       47.67     17.36 o 
   1  -8  10      124.87      140.21     29.98 o 
   2  -8  10       87.23      119.92     27.95 o 
   3  -8  10      347.26      345.87     26.98 o 
   4  -8  10       35.93       43.73     18.82 o 
   5  -8  10        5.61        3.38     10.59 o 
  -6  -7  10        0.42       -0.79     15.33 o 
  -5  -7  10        7.90        6.99     14.31 o 
  -4  -7  10        7.16       10.26     12.96 o 
  -3  -7  10       12.37       12.28     11.95 o 
  -2  -7  10        6.71        8.11      9.69 o 
  -1  -7  10        9.41        9.69     10.48 o 
   0  -7  10       40.38       38.21     16.91 o 
   1  -7  10      216.50      219.80     25.08 o 
   2  -7  10       59.22       68.56     15.05 o 
   3  -7  10       35.89       44.53     12.85 o 
   4  -7  10       14.33       16.45     13.30 o 
   5  -7  10        0.01        1.47      9.69 o 
   6  -7  10        0.91       -4.51      9.69 o 
  -6  -6  10        0.82        8.79     13.52 o 
  -5  -6  10        9.95       16.68     14.43 o 
  -4  -6  10        9.88       17.36     15.67 o 
  -3  -6  10        3.22        4.28     10.26 o 
  -2  -6  10       15.73        2.48     10.03 o 
  -1  -6  10       70.47       72.13     22.32 o 
   0  -6  10      162.81      170.93     21.73 o 
   1  -6  10      441.63      415.80     27.86 o 
   2  -6  10       78.93       82.82     15.81 o 
   3  -6  10        1.72        5.19      6.51 o 
   4  -6  10        0.07        4.21      6.21 o 
   5  -6  10        0.19        2.48     10.03 o 
   6  -6  10        1.24        9.35     10.93 o 
   7  -6  10        0.20        0.90     10.71 o 
   8  -6  10        0.01        0.90     14.99 o 
  -7  -5  10       12.16        9.24     13.86 o 
  -6  -5  10        8.48       13.30     14.88 o 
  -5  -5  10        3.71        2.59     10.71 o 
  -4  -5  10       40.98       33.13     16.79 o 
  -3  -5  10        1.09       -3.04      8.45 o 
  -2  -5  10       26.08       19.04      7.96 o 
  -1  -5  10      118.09      113.51     17.73 o 
   0  -5  10      208.70      224.08     23.62 o 
   1  -5  10       41.94       45.18     11.97 o 
   2  -5  10      499.30      429.50     27.26 o 
   3  -5  10       79.36       89.61     15.97 o 
   4  -5  10        0.33        3.27      5.82 o 
   5  -5  10       30.54       41.70     16.57 o 
   6  -5  10        5.68        6.99      9.02 o 
   7  -5  10        2.32        8.23      9.80 o 
   8  -5  10        2.40       11.27     12.06 o 
   9  -5  10        4.53        2.70     14.54 o 
  -7  -4  10        9.31       12.06     14.54 o 
  -6  -4  10        9.96       21.30     14.31 o 
  -5  -4  10        7.35        5.30     10.82 o 
  -4  -4  10       11.97        8.57     11.95 o 
  -3  -4  10        0.38       -0.78      5.86 o 
  -2  -4  10       30.43       29.15      9.43 o 
  -1  -4  10      241.93      244.56     21.75 o 
   0  -4  10      161.34      148.67     19.30 o 
   1  -4  10       24.78       21.60      9.04 o 
   2  -4  10        8.47       12.26      7.40 o 
   3  -4  10       75.42      100.76     16.13 o 
   4  -4  10      221.82      218.61     20.61 o 
   5  -4  10       59.12       63.68     19.84 o 
   6  -4  10       15.44       29.87     14.88 o 
   7  -4  10        8.52        2.93      7.55 o 
   8  -4  10        0.57        4.96      9.35 o 
   9  -4  10       13.27       32.68     17.13 o 
  10  -4  10        0.09       -1.47      8.79 o 
  -8  -3  10        3.46       -0.23     17.36 o 
  -7  -3  10        0.02       10.03     13.41 o 
  -6  -3  10       26.69       23.10     14.65 o 
  -5  -3  10        4.05       -1.24      9.02 o 
  -4  -3  10        7.85       11.55      8.06 o 
  -3  -3  10        0.59        4.11      6.03 o 
  -2  -3  10      253.76      230.54     21.12 o 
  -1  -3  10       90.93       93.14     15.85 o 
   0  -3  10     1438.63     1291.97     56.90 o 
   1  -3  10      151.30      161.51     19.56 o 
   2  -3  10       76.12       70.97     13.82 o 
   3  -3  10       10.59       10.28      6.62 o 
   4  -3  10       44.82       38.36     10.55 o 
   5  -3  10        4.48       11.56      6.68 o 
   6  -3  10        1.54        8.68      9.69 o 
   7  -3  10        2.83        6.09      9.69 o 
   8  -3  10       15.47        7.55     10.59 o 
   9  -3  10       12.71       11.95      8.34 o 
  10  -3  10       52.87       70.67     21.19 o 
  -7  -2  10        5.69        5.41     12.06 o 
  -6  -2  10        5.80        9.58     12.28 o 
  -5  -2  10        4.40        6.73      7.04 o 
  -4  -2  10        0.00        1.62      6.25 o 
  -3  -2  10       63.28       64.47     13.77 o 
  -2  -2  10      549.70      579.73     30.57 o 
  -1  -2  10      593.93      559.98     29.55 o 
   0  -2  10      130.54      127.19     17.49 o 
   1  -2  10      187.08      181.21     19.61 o 
   2  -2  10        8.91        6.21      5.69 o 
   3  -2  10        0.08        0.00      5.09 o 
   4  -2  10        6.44       14.33      7.09 o 
   5  -2  10       21.90       28.94      9.20 o 
   6  -2  10       26.91       21.08     12.06 o 
   7  -2  10      160.99      132.44     28.29 o 
   8  -2  10        6.57        5.97      9.80 o 
   9  -2  10       27.44       54.43     19.16 o 
  10  -2  10      438.36      457.75     45.66 o 
  11  -2  10       29.02       33.02     14.99 o 
  -7  -1  10        6.78        7.39      8.60 o 
  -6  -1  10        1.18        9.64      7.92 o 
  -5  -1  10        7.24        4.57      6.79 o 
  -4  -1  10       20.44        8.76      7.15 o 
  -3  -1  10       55.62       57.97     12.99 o 
  -2  -1  10      826.51      763.31     34.72 o 
  -1  -1  10       18.83       19.37      8.25 o 
   0  -1  10       27.47       33.65      9.74 o 
   1  -1  10       56.06       57.15     11.97 o 
   2  -1  10       32.30       29.72      9.04 o 
   3  -1  10       84.78       90.70     14.30 o 
   4  -1  10       17.34       11.81      7.25 o 
   5  -1  10       51.40       54.35     11.73 o 
   6  -1  10       44.12       33.40      9.52 o 
   7  -1  10       50.65       54.66     18.26 o 
   8  -1  10      208.85      220.60     35.17 o 
   9  -1  10        2.49       10.59      9.69 o 
  10  -1  10       19.31        9.80      9.92 o 
  11  -1  10      278.63      293.21     44.30 o 
  12  -1  10       25.44       22.77     12.96 o 
  -8   0  10        0.00       11.38     13.97 o 
  -7   0  10       20.26       19.50     13.52 o 
  -6   0  10        1.11        0.52      6.57 o 
  -5   0  10       43.13       51.78     15.55 o 
  -4   0  10      176.16      192.22     22.05 o 
  -3   0  10     1094.35     1016.06     40.53 o 
  -2   0  10       82.64       77.13     14.34 o 
  -1   0  10      890.05      811.17     34.61 o 
   0   0  10      470.96      412.99     24.70 o 
   1   0  10        0.36        0.98      4.97 o 
   2   0  10      251.59      221.88     18.06 o 
   3   0  10       53.85       62.85     25.87 o 
   4   0  10       92.32       75.30     13.08 o 
   5   0  10       14.31       30.43     12.40 o 
   6   0  10        0.51        5.18      7.10 o 
   7   0  10        0.10        0.90      6.65 o 
   8   0  10      311.38      269.56     31.57 o 
   9   0  10       87.15       74.95     21.08 o 
  10   0  10        2.02       -0.79      8.57 o 
  11   0  10       11.05        7.66     10.93 o 
  12   0  10       19.04       26.37     12.96 o 
  -8   1  10        2.29        0.45     11.95 o 
  -7   1  10        2.05        7.55     11.50 o 
  -6   1  10        6.67        7.89     10.14 o 
  -5   1  10       87.96       92.42     23.78 o 
  -4   1  10       39.88       34.80     10.72 o 
  -3   1  10      344.18      385.16     25.55 o 
  -2   1  10      317.23      339.00     23.27 o 
  -1   1  10      209.15      201.90     19.31 o 
   0   1  10       15.23       10.40      7.12 o 
   1   1  10      137.53      138.16     17.02 o 
   2   1  10        0.08        1.89      5.19 o 
   3   1  10        0.55        3.04      7.33 o 
   4   1  10        0.77        1.69      6.99 o 
   5   1  10        6.04        7.33      8.68 o 
   6   1  10        8.88       21.19     10.48 o 
   7   1  10       57.04       87.80     21.30 o 
   8   1  10       13.02       10.14     11.27 o 
   9   1  10      637.45      608.22     47.48 o 
  10   1  10      244.72      259.84     38.44 o 
  11   1  10        0.05        7.89      9.47 o 
  12   1  10        3.66        6.76      8.90 o 
  -8   2  10        0.96       12.51     13.19 o 
  -7   2  10        0.07        2.25     11.27 o 
  -6   2  10        2.90        2.03      8.90 o 
  -5   2  10      159.30      183.96     32.91 o 
  -4   2  10       59.94       66.95     20.29 o 
  -3   2  10      509.00      473.29     40.26 o 
  -2   2  10      249.77      223.33     31.68 o 
  -1   2  10      117.32      120.94     24.57 o 
   0   2  10       99.38      113.16     23.22 o 
   1   2  10        0.44        1.01      7.66 o 
   2   2  10      205.72      186.69     26.72 o 
   3   2  10        1.79        8.23      8.79 o 
   4   2  10        3.37       -1.58      6.09 o 
   5   2  10       82.07      110.12     22.43 o 
   6   2  10        7.27       15.33      9.92 o 
   7   2  10      147.84      153.86     26.15 o 
   8   2  10      107.02      112.83     24.46 o 
   9   2  10        2.30        5.97      8.45 o 
  10   2  10      337.83      360.54     36.75 o 
  11   2  10       21.11       11.83     10.93 o 
  12   2  10       10.26        0.34      9.13 o 
  13   2  10        3.67       10.93      8.57 o 
  -8   3  10        4.54       -0.68     14.09 o 
  -7   3  10        0.80       -5.41      9.58 o 
  -6   3  10        0.63        6.65     10.14 o 
  -5   3  10      127.87      139.09     30.09 o 
  -4   3  10      369.46      370.93     37.54 o 
  -3   3  10       22.81       37.87     15.78 o 
  -2   3  10      657.48      640.66     45.68 o 
  -1   3  10       41.91       36.74     14.20 o 
   0   3  10       12.73       31.78     13.64 o 
   1   3  10      216.61      183.53     26.61 o 
   2   3  10       85.58      118.88     17.19 o 
   3   3  10       61.56       68.79     11.10 o 
   4   3  10      406.58      388.56     21.48 o 
   5   3  10       72.18       79.58     11.34 o 
   6   3  10      122.72      119.96     14.07 o 
   7   3  10      863.70      797.23     47.95 o 
   8   3  10       13.79       10.40      6.92 o 
   9   3  10        6.19        2.37      6.36 o 
  10   3  10       12.82        6.42      6.41 o 
  11   3  10       43.20       36.76     10.83 o 
  12   3  10        0.14        5.63      8.79 o 
  13   3  10        0.21       12.73     12.28 o 
  -7   4  10       13.44       18.48     15.44 o 
  -6   4  10       26.93       26.37     14.31 o 
  -5   4  10      129.28      117.33     27.73 o 
  -4   4  10       73.88       66.95     20.85 o 
  -3   4  10        5.85       11.27     10.82 o 
  -2   4  10       24.42       12.28     11.04 o 
  -1   4  10       50.60       50.94     16.79 o 
   0   4  10      548.04      529.07     39.70 o 
   1   4  10      168.11      158.72     26.15 o 
   2   4  10      100.58       74.58     28.97 o 
   3   4  10        0.02       -0.39      4.06 o 
   4   4  10       13.14       17.46      6.61 o 
   5   4  10        1.96       -2.18      4.45 o 
   6   4  10        4.53       18.94      7.26 o 
   7   4  10      117.91       99.49     14.10 o 
   8   4  10     1421.09     1316.30     61.87 o 
   9   4  10      134.38      142.82     17.99 o 
  10   4  10       11.10       16.59      7.84 o 
  11   4  10        9.22        6.09      6.59 o 
  12   4  10        4.85        5.24      6.04 o 
  13   4  10        1.78        4.73     13.52 o 
  -7   5  10        6.33       -1.13     11.16 o 
  -6   5  10      135.67      133.68     31.45 o 
  -5   5  10        3.46        4.17     10.14 o 
  -4   5  10      455.20      454.85     43.07 o 
  -3   5  10       63.52       87.69     23.56 o 
  -2   5  10       15.01        7.55      9.58 o 
  -1   5  10       12.02       11.61      9.69 o 
   0   5  10       32.11       29.19     13.07 o 
   1   5  10        7.64        5.41      8.79 o 
   2   5  10      122.21      112.99     13.85 o 
   3   5  10        9.23       28.43      8.14 o 
   4   5  10      150.88      170.51     15.02 o 
   5   5  10        8.26       17.27      6.98 o 
   6   5  10      295.89      265.03     21.93 o 
   7   5  10        2.97        2.53      6.02 o 
   8   5  10      134.76      140.89     19.78 o 
   9   5  10      263.16      241.24     19.42 o 
  10   5  10       11.32       22.56      8.79 o 
  11   5  10       10.05       12.28     11.83 o 
  12   5  10        8.97        4.17     11.27 o 
  13   5  10        5.73        3.61     12.62 o 
  -6   6  10       90.34       76.53     25.92 o 
  -5   6  10      100.25       97.61     26.26 o 
  -4   6  10       28.27       44.07     18.03 o 
  -3   6  10       47.76       47.34     17.58 o 
  -2   6  10        2.41        0.00      7.66 o 
  -1   6  10        3.51        8.79      9.47 o 
   0   6  10       17.20       18.48     11.83 o 
   1   6  10        0.01       -0.79      7.78 o 
   2   6  10      166.02      174.16     16.59 o 
   3   6  10      803.79      854.50     50.66 o 
   4   6  10       30.69       40.02      9.80 o 
   5   6  10      243.83      224.73     28.13 o 
   6   6  10     1272.95     1290.75     40.23 o 
   7   6  10      156.41      156.12     17.77 o 
   8   6  10        3.04        4.16      6.29 o 
   9   6  10       19.21       10.65      7.09 o 
  10   6  10       11.55        7.89      9.92 o 
  11   6  10        0.99        3.38      9.35 o 
  12   6  10        0.68        7.44     11.72 o 
  13   6  10        0.21       22.65     15.44 o 
  -6   7  10       93.90      115.30     31.78 o 
  -5   7  10        2.57        1.80     11.38 o 
  -4   7  10        0.51        4.51      7.78 o 
  -3   7  10       25.66       13.86     11.27 o 
  -2   7  10        0.22       12.96      9.92 o 
  -1   7  10        7.52       15.10     12.17 o 
   0   7  10       57.48       78.89     20.17 o 
   1   7  10       47.89       81.82     20.85 o 
   2   7  10        5.32        4.72      5.61 o 
   3   7  10        9.66       21.36      8.29 o 
   4   7  10      232.11      220.63     29.82 o 
   5   7  10        2.53        0.77      5.89 o 
   6   7  10       74.99       72.67     13.64 o 
   7   7  10     1245.03     1138.49     39.31 o 
   8   7  10      129.50      137.87     17.40 o 
   9   7  10        2.26        8.23      9.69 o 
  10   7  10        1.28        5.30      9.58 o 
  11   7  10       18.19        5.64     10.37 o 
  12   7  10        0.40        0.56     10.14 o 
  13   7  10        8.00        7.21     14.88 o 
  -5   8  10       82.44      123.53     29.42 o 
  -4   8  10       48.79       47.45     17.36 o 
  -3   8  10        1.81       12.85     11.04 o 
  -2   8  10       56.71       74.72     21.30 o 
  -1   8  10       23.59       37.42     15.44 o 
   0   8  10       15.73       26.71     12.85 o 
   1   8  10       17.70       16.00     10.93 o 
   2   8  10        0.01        4.06      5.26 o 
   3   8  10        5.99        3.04      5.82 o 
   4   8  10      524.73      503.01     26.51 o 
   5   8  10      245.86      210.14     18.89 o 
   6   8  10       26.10       31.03      9.82 o 
   7   8  10      189.25      183.82     19.39 o 
   8   8  10      176.67      136.62     27.39 o 
   9   8  10        0.49        7.55     10.14 o 
  10   8  10        0.42       -2.93      9.02 o 
  11   8  10        0.95        3.49      9.92 o 
  12   8  10        7.28       40.80     18.03 o 
  13   8  10        2.08        3.27     12.96 o 
  -5   9  10       13.05       24.23     13.52 o 
  -4   9  10       16.55       41.02     15.55 o 
  -3   9  10        0.01        6.76      8.90 o 
  -2   9  10        1.65       -0.23      6.99 o 
  -1   9  10        3.40        0.45      7.66 o 
   0   9  10        0.30        1.58      7.66 o 
   1   9  10        8.05       14.54     11.16 o 
   2   9  10        0.18        3.42      5.82 o 
   3   9  10       61.22       66.72     13.19 o 
   4   9  10       57.43       71.31     13.34 o 
   5   9  10      584.43      494.65     58.70 o 
   6   9  10      196.14      237.29     33.37 o 
   7   9  10       26.89       30.65     14.65 o 
   8   9  10       18.23       20.29     14.09 o 
   9   9  10        0.07        3.72     10.82 o 
  10   9  10        2.26        6.65     11.72 o 
  11   9  10        0.06       -3.38     11.72 o 
  12   9  10        0.01        3.94     13.19 o 
  13   9  10        1.01        0.79     13.97 o 
  -4  10  10        0.02        2.82      7.55 o 
  -3  10  10        1.29       -1.58      7.89 o 
  -2  10  10        4.66       20.74     12.85 o 
  -1  10  10        1.28       -5.41      6.65 o 
   0  10  10        1.11        3.16      8.45 o 
   1  10  10       38.15       62.72     13.40 o 
   2  10  10        0.00        1.26      5.69 o 
   3  10  10       65.16       86.21     14.94 o 
   4  10  10        9.84       16.76      8.09 o 
   5  10  10        3.23        9.35     11.61 o 
   6  10  10      400.32      385.49     37.77 o 
   7  10  10      163.56      197.82     33.25 o 
   8  10  10       41.49       55.00     19.38 o 
   9  10  10        0.76       -3.27     10.14 o 
  10  10  10       16.78        5.64     12.74 o 
  11  10  10        2.12       13.52     14.65 o 
  12  10  10       11.81       47.11     20.96 o 
  -3  11  10        2.95       14.76     10.37 o 
  -2  11  10        0.63       -1.01      7.66 o 
  -1  11  10        1.64        3.38     10.14 o 
   0  11  10       21.77       38.21     16.34 o 
   1  11  10        0.63        4.59      6.89 o 
   2  11  10       59.55       63.18     13.58 o 
   3  11  10      372.88      418.33     27.13 o 
   4  11  10        0.33        4.17      9.92 o 
   5  11  10        0.02        5.97     10.59 o 
   6  11  10       17.53       19.27     13.19 o 
   7  11  10       65.59       49.93     18.48 o 
   8  11  10        0.86       -4.51     10.26 o 
   9  11  10        0.00        4.85     11.95 o 
  10  11  10        5.25        0.34     13.41 o 
  11  11  10        5.31        4.62     13.75 o 
  12  11  10        1.10        6.76     15.67 o 
  -2  12  10        0.37        0.34      7.10 o 
  -1  12  10        0.29       -1.92      7.44 o 
   0  12  10        0.25        9.58      9.58 o 
   1  12  10       26.53       53.35     12.86 o 
   2  12  10        4.05       -1.47     11.04 o 
   3  12  10       63.76       69.09     22.43 o 
   4  12  10      334.94      352.98     39.91 o 
   5  12  10       87.63      127.70     30.09 o 
   6  12  10        7.67       20.17     15.33 o 
   7  12  10        0.55        0.79     12.40 o 
   8  12  10        6.94        9.35     11.38 o 
   9  12  10        9.52       -0.56     11.38 o 
  10  12  10        6.31        0.34     12.62 o 
  11  12  10       11.70        7.10     17.24 o 
   0  13  10        0.61        9.76      9.42 o 
   1  13  10       35.19       63.00     24.57 o 
   2  13  10       21.13       14.31     15.44 o 
   3  13  10        0.75        0.23     11.27 o 
   4  13  10       25.70       37.64     18.60 o 
   5  13  10       94.66       80.47     25.13 o 
   6  13  10       26.91       27.95     17.24 o 
   7  13  10        0.10       13.41     13.19 o 
   8  13  10        0.98        4.17     13.30 o 
   9  13  10        2.23       -1.13     12.73 o 
  10  13  10        6.26       20.74     19.83 o 
   2  14  10      104.19      149.34     37.87 o 
   3  14  10       19.11       30.77     20.74 o 
   4  14  10        2.51        2.37     16.45 o 
   5  14  10        4.33       15.89     18.14 o 
   6  14  10       10.10       14.31     17.58 o 
   7  14  10        1.07        1.24     13.97 o 
   8  14  10        4.24       11.83     16.90 o 
   9  14  10        0.59       11.72     18.93 o 
  -2  -8  11        1.88        4.96      9.24 o 
  -1  -8  11        9.60       26.37     12.40 o 
   0  -8  11        0.41        0.45      9.24 o 
   1  -8  11        0.38       10.93     11.04 o 
   2  -8  11       83.80       85.88     23.67 o 
   3  -8  11       94.32       85.32     27.05 o 
  -4  -7  11        1.55        4.85     14.31 o 
  -3  -7  11        8.47       21.07     14.76 o 
  -2  -7  11        2.40        9.92     10.37 o 
  -1  -7  11        9.75       18.26     10.26 o 
   0  -7  11        3.78       13.52     12.28 o 
   1  -7  11       19.91       22.43     13.86 o 
   2  -7  11       63.68       55.55     16.91 o 
   3  -7  11       47.06       50.73     13.14 o 
   4  -7  11       32.38       39.67     17.47 o 
   5  -7  11       20.75       25.58     15.89 o 
  -5  -6  11       17.36       20.17     17.36 o 
  -4  -6  11       28.64       35.28     19.27 o 
  -3  -6  11        7.94       20.51     16.23 o 
  -2  -6  11        0.14       11.16     10.37 o 
  -1  -6  11        3.12        8.00     10.48 o 
   0  -6  11       51.62       36.38     11.52 o 
   1  -6  11       23.63       28.10     10.52 o 
   2  -6  11       37.16       56.36     13.68 o 
   3  -6  11       19.48       20.79      9.38 o 
   4  -6  11       25.53       28.96     15.55 o 
   5  -6  11        6.00       16.00     11.95 o 
   6  -6  11        0.83        8.90     11.38 o 
   7  -6  11        0.47       -0.68     11.83 o 
  -6  -5  11       19.55       17.47     16.57 o 
  -5  -5  11        0.87       -0.56     11.61 o 
  -4  -5  11        7.83       22.43     16.12 o 
  -3  -5  11       21.73       24.34     17.02 o 
  -2  -5  11       52.85       69.76     21.98 o 
  -1  -5  11       53.98       57.54     13.79 o 
   0  -5  11      121.93      101.56     17.56 o 
   1  -5  11      261.81      262.20     23.99 o 
   2  -5  11      258.58      279.27     25.00 o 
   3  -5  11      288.02      262.63     24.17 o 
   4  -5  11        0.02        0.32      5.60 o 
   5  -5  11        2.96        2.70      9.47 o 
   6  -5  11        3.69        1.58      9.35 o 
   7  -5  11        2.89        0.56     10.26 o 
   8  -5  11        0.11        7.21     12.40 o 
  -6  -4  11        3.56       25.70     17.24 o 
  -5  -4  11        0.71       14.54     13.75 o 
  -4  -4  11        9.40       -4.96      8.57 o 
  -3  -4  11       48.60       49.82     19.84 o 
  -2  -4  11       71.70       62.64     14.36 o 
  -1  -4  11       95.67      109.70     17.80 o 
   0  -4  11       10.37        4.60      5.96 o 
   1  -4  11       86.45       79.03     15.41 o 
   2  -4  11      101.83      110.22     17.88 o 
   3  -4  11       50.76       45.20     12.07 o 
   4  -4  11       10.09        7.62      6.42 o 
   5  -4  11        3.67       10.37      9.24 o 
   6  -4  11        6.35       13.30     11.38 o 
   7  -4  11        3.95        3.16     11.72 o 
   8  -4  11        0.55        8.45     11.61 o 
   9  -4  11       13.36        6.65     11.27 o 
  -7  -3  11       10.78       23.44     18.93 o 
  -6  -3  11        0.05        6.54     12.62 o 
  -5  -3  11        2.37        6.42     11.50 o 
  -4  -3  11        0.58        7.27      7.23 o 
  -3  -3  11        2.07       -0.29      5.80 o 
  -2  -3  11        3.95       17.23      8.34 o 
  -1  -3  11      214.57      214.02     23.64 o 
   0  -3  11      149.51      165.21     20.94 o 
   1  -3  11      612.14      610.18     32.54 o 
   2  -3  11        0.00       -0.26      6.04 o 
   3  -3  11       26.50       26.27      9.31 o 
   4  -3  11       42.47       44.58     11.96 o 
   5  -3  11        7.10       -2.60      4.90 o 
   6  -3  11       13.74       23.89     13.19 o 
   7  -3  11       16.86       13.64     11.27 o 
   8  -3  11        0.20        3.27     10.03 o 
   9  -3  11        4.00        5.63      8.68 o 
  10  -3  11       89.06       97.83     24.23 o 
  -7  -2  11        0.26        3.16     14.31 o 
  -6  -2  11        7.51       17.36     13.41 o 
  -5  -2  11        3.11       10.64      8.01 o 
  -4  -2  11        1.83        7.74      7.50 o 
  -3  -2  11        0.01        3.92      6.56 o 
  -2  -2  11       19.23       13.28      8.20 o 
  -1  -2  11       35.57       28.77     10.04 o 
   0  -2  11       54.14       75.64     14.58 o 
   1  -2  11      839.38      785.20     36.24 o 
   2  -2  11      253.12      274.87     21.76 o 
   3  -2  11       23.04       37.22     10.65 o 
   4  -2  11        0.73        5.92      5.44 o 
   5  -2  11        1.26        2.48      5.54 o 
   6  -2  11        5.96        9.24      9.92 o 
   7  -2  11        0.08        3.38      8.23 o 
   8  -2  11        7.23        6.65     10.71 o 
   9  -2  11       14.84       39.11     15.78 o 
  10  -2  11      184.25      205.60     37.99 o 
  11  -2  11        0.06        9.13     10.82 o 
  -7  -1  11        1.67        8.79     15.67 o 
  -6  -1  11        3.79       11.36      8.47 o 
  -5  -1  11        0.26        0.25      6.40 o 
  -4  -1  11        0.89        1.15      6.25 o 
  -3  -1  11        6.59       10.56      7.41 o 
  -2  -1  11       20.17       19.73      9.25 o 
  -1  -1  11        9.97        9.80      7.51 o 
   0  -1  11      198.18      154.00     22.60 o 
   1  -1  11      261.04      262.49     21.28 o 
   2  -1  11      159.34      132.92     17.98 o 
   3  -1  11        1.69       -1.18      5.02 o 
   4  -1  11       75.40       51.28     16.62 o 
   5  -1  11       57.34       60.15     12.55 o 
   6  -1  11       12.82       18.14     11.61 o 
   7  -1  11        0.27        3.49      7.55 o 
   8  -1  11      113.04      105.95     25.70 o 
   9  -1  11       25.38       43.05     17.69 o 
  10  -1  11       87.94       96.03     24.80 o 
  11  -1  11      102.28       81.71     22.88 o 
  -7   0  11        0.49       -0.23     13.19 o 
  -6   0  11        7.13        7.92      8.46 o 
  -5   0  11       65.13       86.57     16.96 o 
  -4   0  11       37.79       49.14     12.92 o 
  -3   0  11      132.05      121.46     18.69 o 
  -2   0  11      302.97      309.36     23.39 o 
  -1   0  11      544.61      551.67     30.70 o 
   0   0  11      975.27      915.96     38.43 o 
   1   0  11      132.55      144.15     18.73 o 
   2   0  11       84.70       71.58     13.00 o 
   3   0  11        0.71       -4.79      4.37 o 
   4   0  11      110.99       81.67     14.06 o 
   5   0  11       21.63       15.55     11.61 o 
   6   0  11       50.20       38.09     14.76 o 
   7   0  11        1.27       -1.13      8.23 o 
   8   0  11       96.31      114.40     26.04 o 
   9   0  11      262.44      295.46     35.51 o 
  10   0  11       10.53       15.89     11.16 o 
  11   0  11       33.18       37.42     15.10 o 
  12   0  11        0.03        8.90      8.57 o 
  -7   1  11        3.27       -3.27     11.27 o 
  -6   1  11        0.35       -3.72      9.47 o 
  -5   1  11        0.13        7.33     10.37 o 
  -4   1  11        8.43        7.44     10.26 o 
  -3   1  11       64.87       73.79     15.13 o 
  -2   1  11      119.87      108.02     17.65 o 
  -1   1  11      196.80      189.95     21.60 o 
   0   1  11      332.93      314.02     23.00 o 
   1   1  11      429.78      435.74     26.11 o 
   2   1  11        5.03       16.60      7.98 o 
   3   1  11        0.55        3.83      7.78 o 
   4   1  11       47.49       48.24     16.12 o 
   5   1  11       48.09       43.17     15.44 o 
   6   1  11        3.55       -2.82      6.09 o 
   7   1  11       24.88       34.60     13.75 o 
   8   1  11      124.66      156.33     30.09 o 
   9   1  11      513.63      465.48     42.40 o 
  10   1  11       20.37       29.19     14.43 o 
  11   1  11       13.13       17.69     11.38 o 
  12   1  11        0.39        1.47      8.00 o 
  -7   2  11        6.34        2.14     12.40 o 
  -6   2  11        4.73        7.33     11.83 o 
  -5   2  11        8.14        9.24     10.93 o 
  -4   2  11       46.00       46.43     18.48 o 
  -3   2  11       57.07       54.89     18.37 o 
  -2   2  11      276.11      305.29     33.82 o 
  -1   2  11       35.32       39.22     17.13 o 
   0   2  11       54.94       75.40     20.51 o 
   1   2  11      154.16      179.11     28.74 o 
   2   2  11       15.88        9.13      9.92 o 
   3   2  11       28.70       36.97     15.10 o 
   4   2  11        5.73        8.68      7.55 o 
   5   2  11        2.48        3.16      8.90 o 
   6   2  11       35.68       42.94     15.10 o 
   7   2  11      543.95      526.54     41.95 o 
   8   2  11       11.01       21.07     12.40 o 
   9   2  11      306.29      302.02     34.16 o 
  10   2  11       81.48       62.44     19.61 o 
  11   2  11       21.95       16.79     11.27 o 
  12   2  11        0.60        5.97      7.89 o 
  -7   3  11        7.66        2.59     12.85 o 
  -6   3  11       31.42       36.52     18.37 o 
  -5   3  11       52.33       62.21     21.53 o 
  -4   3  11      153.95      171.89     33.03 o 
  -3   3  11       96.59      115.98     26.37 o 
  -2   3  11      592.73      560.05     44.89 o 
  -1   3  11      660.32      637.50     46.92 o 
   0   3  11      249.28      275.75     30.44 o 
   1   3  11        0.01        2.59      8.00 o 
   2   3  11        1.29        2.14      7.21 o 
   3   3  11       50.48       38.43     15.22 o 
   4   3  11       30.46       25.92     12.28 o 
   5   3  11       83.72      103.24     22.43 o 
   6   3  11      110.47      135.60     25.81 o 
   7   3  11     1016.00      922.81     53.94 o 
   8   3  11      573.20      545.04     42.52 o 
   9   3  11       63.21       52.18     17.36 o 
  10   3  11        8.00       22.99     13.19 o 
  11   3  11        0.16       -1.35      7.89 o 
  12   3  11        0.92       -3.04      8.57 o 
  13   3  11        2.47       -4.06      9.13 o 
  -6   4  11       15.90       19.84     16.00 o 
  -5   4  11        8.70       23.44     16.23 o 
  -4   4  11        8.69        8.11     11.72 o 
  -3   4  11       84.27       80.47     22.20 o 
  -2   4  11      176.87      218.91     34.38 o 
  -1   4  11      121.51      134.02     27.28 o 
   0   4  11       84.42       80.14     21.19 o 
   1   4  11        6.72        1.69      7.44 o 
   2   4  11        1.07        7.19      5.54 o 
   3   4  11       76.28       77.54     19.27 o 
   4   4  11        0.91        5.07      8.23 o 
   5   4  11      291.22      247.13     27.28 o 
   6   4  11      300.96      262.58     28.30 o 
   7   4  11      249.02      262.78     28.86 o 
   8   4  11      495.58      450.61     38.11 o 
   9   4  11      128.87      133.23     25.81 o 
  10   4  11       30.83       18.60     12.40 o 
  11   4  11        8.28       18.48     11.95 o 
  12   4  11        1.85       -5.07      7.55 o 
  -6   5  11       31.70       17.69     15.67 o 
  -5   5  11       58.29       53.42     20.29 o 
  -4   5  11       44.32       52.29     19.38 o 
  -3   5  11      407.16      380.19     39.69 o 
  -2   5  11       18.68       30.54     16.00 o 
  -1   5  11        4.05        6.87      9.58 o 
   0   5  11       19.72       27.95     14.20 o 
   1   5  11       56.83       51.73     17.92 o 
   2   5  11       22.08       18.60      6.61 o 
   3   5  11       64.04       63.33     11.28 o 
   4   5  11        0.46        2.96      5.06 o 
   5   5  11      254.83      280.72     21.19 o 
   6   5  11     1099.04     1083.88     37.15 o 
   7   5  11        0.41        0.19      5.90 o 
   8   5  11      144.23      126.14     16.64 o 
   9   5  11        3.90       15.44      7.76 o 
  10   5  11      112.29      118.83     17.58 o 
  11   5  11       80.94       85.31     15.24 o 
  12   5  11        8.22       26.15     15.67 o 
  13   5  11        0.14        5.86     16.23 o 
  -6   6  11       10.65        0.68     13.75 o 
  -5   6  11       35.30       23.67     15.89 o 
  -4   6  11        0.50       -4.85      9.58 o 
  -3   6  11      321.09      311.94     36.98 o 
  -2   6  11      218.56      209.89     34.94 o 
  -1   6  11       28.57       43.50     17.81 o 
   0   6  11       34.50       44.07     16.57 o 
   1   6  11        0.49       15.21     11.61 o 
   2   6  11        4.51        9.58      6.24 o 
   3   6  11      108.86      125.76     15.82 o 
   4   6  11      152.79      227.17     41.65 o 
   5   6  11      197.04      205.75     17.33 o 
   6   6  11      878.49      780.47     32.53 o 
   7   6  11        1.59        3.66      6.70 o 
   8   6  11        1.16        6.00      5.93 o 
   9   6  11       56.65       38.81     10.46 o 
  10   6  11       67.87       83.95     14.60 o 
  11   6  11       19.47       45.98     17.81 o 
  12   6  11        0.00        9.02     12.28 o 
  13   6  11        3.42       20.62     16.68 o 
  -5   7  11        0.09       10.37     13.75 o 
  -4   7  11       13.97       13.07      9.69 o 
  -3   7  11        3.23        4.85      9.92 o 
  -2   7  11      113.32      132.44     28.40 o 
  -1   7  11        7.84        5.86      8.79 o 
   0   7  11      107.58      111.36     25.02 o 
   1   7  11       77.65       75.29     20.51 o 
   2   7  11       26.92       31.65      9.30 o 
   3   7  11       21.95       30.50      9.06 o 
   4   7  11      301.21      274.98     20.15 o 
   5   7  11        4.76        9.47      7.09 o 
   6   7  11      648.84      557.35     28.23 o 
   7   7  11      373.79      326.44     26.21 o 
   8   7  11      116.93       95.24     15.36 o 
   9   7  11        7.89        7.33     11.50 o 
  10   7  11        0.66       18.82     13.52 o 
  11   7  11       12.12       34.71     16.68 o 
  12   7  11       18.84       12.62     12.96 o 
  13   7  11        2.66        4.28     14.31 o 
  -5   8  11       65.65       92.08     26.37 o 
  -4   8  11      101.63      124.54     28.52 o 
  -3   8  11       76.87       79.80     22.99 o 
  -2   8  11       15.00       16.34     10.93 o 
  -1   8  11       21.75       34.37     16.00 o 
   0   8  11       14.40       13.19     11.04 o 
   1   8  11       11.02       18.03     11.38 o 
   2   8  11       30.36       40.23     10.92 o 
   3   8  11        1.25       12.07      6.56 o 
   4   8  11      340.57      347.52     23.02 o 
   5   8  11      575.59      581.91     29.42 o 
   6   8  11        1.99        0.25      5.87 o 
   7   8  11       57.84       63.25     12.87 o 
   8   8  11       16.42       28.74     14.54 o 
   9   8  11        0.20        7.10     11.27 o 
  10   8  11        5.45       14.88     11.95 o 
  11   8  11        9.94       16.12     14.65 o 
  12   8  11       22.89       25.58     16.45 o 
  13   8  11       10.27       -1.80     12.85 o 
  -4   9  11       44.27       49.48     19.16 o 
  -3   9  11       45.26       53.65     18.93 o 
  -2   9  11        6.14       16.45     10.03 o 
  -1   9  11        0.34       -1.24      8.79 o 
   0   9  11       28.30       70.89     20.96 o 
   1   9  11       19.92       13.86     12.28 o 
   2   9  11        1.74        2.75      5.96 o 
   3   9  11        4.29        5.31      6.69 o 
   4   9  11      348.63      348.79     24.03 o 
   5   9  11      655.68      644.13     31.62 o 
   6   9  11       14.26       12.24      7.34 o 
   7   9  11       62.19       62.21     19.05 o 
   8   9  11       23.87       29.87     14.99 o 
   9   9  11        1.18        0.00      9.35 o 
  10   9  11        1.54        9.92     12.62 o 
  11   9  11        2.06       11.72     13.75 o 
  12   9  11        3.19       23.55     17.47 o 
  13   9  11        1.83       10.59     18.26 o 
  -3  10  11        8.38        5.52      8.11 o 
  -2  10  11        1.97        2.25      7.89 o 
  -1  10  11        1.29        4.28      9.92 o 
   0  10  11       12.13       12.17     11.38 o 
   1  10  11       21.77       24.33      9.67 o 
   2  10  11      138.17      178.49     22.28 o 
   3  10  11      386.10      420.77     27.70 o 
   4  10  11        1.29        3.18      6.43 o 
   5  10  11      212.40      230.18     35.06 o 
   6  10  11       51.51       48.35     17.58 o 
   7  10  11      150.21      120.83     27.16 o 
   8  10  11       22.95       25.70     14.88 o 
   9  10  11        1.29        8.68     10.71 o 
  10  10  11        4.05        7.21     14.43 o 
  11  10  11        1.12       -4.85     13.19 o 
  12  10  11        6.60       20.17     16.45 o 
  -2  11  11        0.71       -2.03      7.33 o 
  -1  11  11        0.30       -1.01      8.34 o 
   0  11  11        7.99       15.67     11.16 o 
   1  11  11       14.37       25.36     14.20 o 
   2  11  11       33.15       63.84     14.14 o 
   3  11  11      368.99      365.21     26.29 o 
   4  11  11      182.79      181.37     33.48 o 
   5  11  11       19.32        3.04     10.03 o 
   6  11  11        4.58        3.27      9.24 o 
   7  11  11        6.73       11.95     11.38 o 
   8  11  11        0.45        9.35     10.82 o 
   9  11  11        7.56       21.41     15.78 o 
  10  11  11        5.15       16.57     12.17 o 
  11  11  11        0.30        8.90     15.21 o 
  12  11  11        0.39        0.56     16.45 o 
  -1  12  11        0.07       -5.97      8.23 o 
   0  12  11        5.06       27.27     14.43 o 
   1  12  11       44.10       47.61     12.61 o 
   2  12  11       35.26       38.42     11.04 o 
   3  12  11       43.15       65.03     21.53 o 
   4  12  11       69.20       58.04     21.30 o 
   5  12  11       89.49       75.29     22.88 o 
   6  12  11       12.64       17.69     15.67 o 
   7  12  11        3.83       11.95     14.20 o 
   8  12  11        2.60        8.79     13.86 o 
   9  12  11        7.84       -7.21     11.16 o 
  10  12  11        6.92        6.54     14.09 o 
  11  12  11       11.08        4.06     16.00 o 
   1  13  11       41.08       27.84     19.95 o 
   2  13  11       98.70       98.96     28.74 o 
   3  13  11        3.22       10.59     13.19 o 
   4  13  11       19.38       14.31     14.43 o 
   5  13  11       14.85       13.97     15.10 o 
   6  13  11       47.16       76.19     25.36 o 
   7  13  11       25.31       14.43     14.43 o 
   8  13  11        0.60        0.34     11.83 o 
   9  13  11        0.00       -6.42     13.07 o 
  10  13  11        2.64        6.54     18.03 o 
   3  14  11        0.56      -12.96     17.13 o 
   4  14  11        0.09       -0.68     14.54 o 
   5  14  11        0.26       15.10     16.90 o 
   6  14  11       14.33        7.66     15.10 o 
   7  14  11        3.86        5.97     15.33 o 
   8  14  11        0.01       -0.68     17.02 o 
  -2  -7  12        4.62        9.69     11.95 o 
  -1  -7  12       10.37        1.35      7.89 o 
   0  -7  12        0.06       -7.55      7.55 o 
   1  -7  12        0.06        4.51      7.78 o 
   2  -7  12        0.18        0.16      7.06 o 
   3  -7  12        3.28        9.30      7.89 o 
   4  -7  12        0.02        0.11     11.16 o 
  -4  -6  12       14.54       22.88     21.30 o 
  -3  -6  12        0.16        1.58     13.07 o 
  -2  -6  12        0.12        6.20      8.68 o 
  -1  -6  12        0.09        6.87      9.13 o 
   0  -6  12        1.91        2.48      9.02 o 
   1  -6  12       14.38       20.27      9.50 o 
   2  -6  12       20.88       19.59      9.32 o 
   3  -6  12        3.38        5.52      7.50 o 
   4  -6  12       12.57        3.04     12.40 o 
   5  -6  12        4.87        3.61     11.61 o 
   6  -6  12        4.02        4.28     12.85 o 
  -5  -5  12        3.84       10.48     17.47 o 
  -4  -5  12       20.46       28.85     20.40 o 
  -3  -5  12        8.64        5.63     12.96 o 
  -2  -5  12        8.55        0.23      9.35 o 
  -1  -5  12        3.65        0.45      6.45 o 
   0  -5  12       22.04       28.16     10.12 o 
   1  -5  12        0.80        8.15      7.41 o 
   2  -5  12        5.97        2.14      6.60 o 
   3  -5  12       32.55       26.10     10.43 o 
   4  -5  12       10.89       16.40      8.68 o 
   6  -5  12        1.69        2.14     10.82 o 
   7  -5  12        0.28       10.14     11.83 o 
  -5  -4  12        1.39        5.41     13.52 o 
  -4  -4  12       10.61       10.37     14.76 o 
  -3  -4  12       11.54        8.68     13.64 o 
  -2  -4  12       76.62       76.01     15.81 o 
  -1  -4  12        2.31        4.01      6.65 o 
   0  -4  12        0.78        4.05      6.04 o 
   1  -4  12        4.68       14.03      7.43 o 
   2  -4  12       15.54       16.19      8.52 o 
   3  -4  12        4.84        0.45      6.18 o 
   4  -4  12        9.24        5.96      6.94 o 
   5  -4  12       12.26       11.50     10.71 o 
   6  -4  12        0.96        9.02     10.37 o 
   7  -4  12        9.16       12.17     12.96 o 
   8  -4  12        1.47       -5.63      8.90 o 
  -6  -3  12       13.75        2.03     15.55 o 
  -5  -3  12       50.10       70.44     24.34 o 
  -4  -3  12       17.51       11.27     12.28 o 
  -3  -3  12        6.71       15.21      8.45 o 
  -2  -3  12        7.92        8.68      7.34 o 
  -1  -3  12        0.84        8.01      7.20 o 
   0  -3  12       26.28       25.04      9.66 o 
   1  -3  12       56.98       48.68     12.56 o 
   2  -3  12        9.67       10.83      7.29 o 
   3  -3  12        0.91        3.99      5.95 o 
   4  -3  12        3.41       13.04      7.95 o 
   5  -3  12        4.20        4.67      6.00 o 
   6  -3  12       49.28       68.97     23.22 o 
   7  -3  12       19.67        4.51      8.79 o 
   8  -3  12       20.48       14.76     13.75 o 
   9  -3  12        4.85        4.96     12.96 o 
  -6  -2  12        3.23        0.34     13.30 o 
  -5  -2  12       18.67       22.88     16.12 o 
  -4  -2  12       42.50       52.46     13.82 o 
  -3  -2  12       30.00       34.88     11.62 o 
  -2  -2  12       24.55       21.00      9.15 o 
  -1  -2  12        1.86        1.67      5.90 o 
   0  -2  12       15.25       21.18      9.50 o 
   1  -2  12        4.03        6.12      7.29 o 
   2  -2  12      156.94      130.91     19.60 o 
   3  -2  12       14.63       24.02      9.07 o 
   4  -2  12        5.76        2.51      6.05 o 
   5  -2  12        6.27        6.47      6.21 o 
   6  -2  12       11.58       14.20     11.83 o 
   7  -2  12        5.53        3.83      9.92 o 
   8  -2  12        0.98        4.28      8.45 o 
   9  -2  12        2.20        2.25      7.21 o 
  10  -2  12       10.03        2.93      7.55 o 
  -6  -1  12        1.55       -2.30      9.18 o 
  -5  -1  12        0.24        3.46      7.86 o 
  -4  -1  12        0.51       -2.15      6.03 o 
  -3  -1  12        0.97        0.66      6.01 o 
  -2  -1  12      138.01      134.89     20.20 o 
  -1  -1  12        5.71        9.63      7.25 o 
   0  -1  12        0.06        1.01      5.58 o 
   1  -1  12       53.66       64.40     13.86 o 
   2  -1  12        0.16       -1.80      9.24 o 
   3  -1  12        0.49        0.73      5.50 o 
   4  -1  12       29.12       30.40     10.19 o 
   5  -1  12        0.41       -0.23      5.14 o 
   6  -1  12        6.60        9.24     10.03 o 
   7  -1  12       12.86       19.61     12.74 o 
   8  -1  12        8.20       22.65     13.86 o 
   9  -1  12        9.53        9.02      9.02 o 
  10  -1  12        0.65        2.59      8.11 o 
  11  -1  12        0.01        1.35      8.45 o 
  -6   0  12        6.83       20.96     14.54 o 
  -5   0  12        1.21       -2.76      7.05 o 
  -4   0  12        0.02        1.17      6.82 o 
  -3   0  12        6.10        4.98      7.17 o 
  -2   0  12       41.93       39.74     11.84 o 
  -1   0  12       63.52       67.76     14.65 o 
   0   0  12      338.73      320.91     24.42 o 
   1   0  12       14.78       18.91      8.44 o 
   2   0  12       14.09       16.79      8.45 o 
   3   0  12       27.09       43.17     13.52 o 
   4   0  12        0.45        5.63      6.02 o 
   5   0  12        1.21        8.68      9.02 o 
   6   0  12        0.03        5.41      8.23 o 
   7   0  12       20.39       43.16     16.91 o 
   8   0  12        0.02        6.54      8.79 o 
   9   0  12       38.28       42.26     17.02 o 
  10   0  12        0.03        1.92      7.33 o 
  11   0  12       24.88       25.24     13.30 o 
  -6   1  12        7.02        7.10     12.62 o 
  -5   1  12       19.76       11.72     15.21 o 
  -4   1  12        1.16        1.35     10.03 o 
  -3   1  12        0.00        1.92      8.34 o 
  -2   1  12       19.60       29.92     10.63 o 
  -1   1  12       55.87       52.67     12.69 o 
   0   1  12       31.80       40.98     11.44 o 
   1   1  12       35.84       37.29     11.24 o 
   2   1  12        9.18       14.20     10.59 o 
   3   1  12       52.14       72.69     21.64 o 
   4   1  12       11.35       10.26     10.26 o 
   5   1  12        0.85        5.30      9.02 o 
   6   1  12        0.29        6.31      8.79 o 
   7   1  12        6.10        3.27      9.13 o 
   8   1  12        6.92       13.07     10.71 o 
   9   1  12       44.95       48.01     18.93 o 
  10   1  12       20.67       18.93     11.61 o 
  11   1  12        2.37        5.07      9.80 o 
  12   1  12        0.91        9.02      9.02 o 
  -6   2  12        0.16       -6.99     10.14 o 
  -5   2  12        2.93       -4.96      9.69 o 
  -4   2  12        0.00        5.52     10.59 o 
  -3   2  12       39.32       45.64     18.15 o 
  -2   2  12        0.52       -2.14      8.57 o 
  -1   2  12        4.23       10.93     10.71 o 
   0   2  12        7.75        8.34      9.80 o 
   1   2  12       89.28       92.08     22.65 o 
   2   2  12       35.02       31.44     14.20 o 
   3   2  12        3.47       -2.25      7.55 o 
   4   2  12        6.69        3.49      7.66 o 
   5   2  12       19.41       27.50     13.41 o 
   6   2  12       51.27       54.55     18.37 o 
   7   2  12       55.03       41.59     16.68 o 
   8   2  12        2.98        0.00      7.10 o 
   9   2  12       12.05        7.21     10.82 o 
  10   2  12       13.12       18.37     12.85 o 
  11   2  12        1.94        9.47      9.24 o 
  12   2  12        1.48       13.97     10.14 o 
  -6   3  12        0.50       11.61     14.54 o 
  -5   3  12        0.20       -2.59     10.26 o 
  -4   3  12        0.17        1.35      9.92 o 
  -3   3  12       16.80       19.27     13.64 o 
  -2   3  12        2.66        2.93     10.03 o 
  -1   3  12      102.32       94.45     24.91 o 
   0   3  12       40.46       34.83     15.21 o 
   1   3  12      290.11      246.22     30.10 o 
   2   3  12       30.97       38.32     16.12 o 
   3   3  12       46.15       57.03     17.36 o 
   4   3  12       29.68       67.28     20.17 o 
   5   3  12        1.42        6.87      8.90 o 
   6   3  12       35.03       43.05     15.44 o 
   7   3  12       21.84       18.26     12.17 o 
   8   3  12      172.92      162.66     30.10 o 
   9   3  12        3.64       12.40     10.82 o 
  10   3  12        1.21       10.14     10.03 o 
  11   3  12       43.36       47.34     17.58 o 
  12   3  12        0.42       -0.45      7.33 o 
  -6   4  12       10.14       -1.13     12.40 o 
  -5   4  12        2.08        0.23      9.69 o 
  -4   4  12       18.35       26.48     15.33 o 
  -3   4  12        3.44        1.47      9.35 o 
  -2   4  12        1.00        2.37     10.82 o 
  -1   4  12        0.13        2.48      7.89 o 
   0   4  12       87.10       89.94     23.78 o 
   1   4  12       35.44       44.86     16.68 o 
   2   4  12       28.62       54.10     18.60 o 
   3   4  12       13.70        4.73      8.90 o 
   4   4  12        0.21        2.59      8.34 o 
   5   4  12       21.16       15.10     10.82 o 
   6   4  12       25.95       22.09     11.95 o 
   7   4  12        0.09       -1.35      7.44 o 
   8   4  12        0.47        1.80      6.54 o 
   9   4  12        6.58       12.62     10.03 o 
  10   4  12        4.33       21.86     12.40 o 
  11   4  12        7.67        9.69     10.59 o 
  12   4  12        1.81        1.58      8.00 o 
  -5   5  12        3.65       -1.80     11.50 o 
  -4   5  12        2.05        0.90     11.04 o 
  -3   5  12       37.63       54.77     20.17 o 
  -2   5  12        1.07       -1.69      7.55 o 
  -1   5  12        9.10       11.95     11.04 o 
   0   5  12       29.93       28.85     14.43 o 
   1   5  12        5.02        6.54      9.58 o 
   2   5  12        4.18       10.82     10.37 o 
   3   5  12      118.38      122.86     25.25 o 
   4   5  12      318.02      324.70     32.70 o 
   5   5  12      128.04       85.21     20.51 o 
   6   5  12      160.42      174.60     29.19 o 
   7   5  12        0.82        1.47      7.33 o 
   8   5  12       46.82       51.62     17.13 o 
   9   5  12       54.64       50.60     17.13 o 
  10   5  12        0.05        0.79      9.24 o 
  11   5  12        0.84       -1.24      7.78 o 
  -5   6  12        7.37        6.54     14.99 o 
  -4   6  12       13.59       32.23     16.90 o 
  -3   6  12        1.19        3.61     10.93 o 
  -2   6  12      133.98      137.96     29.42 o 
  -1   6  12        0.50       -3.49      6.65 o 
   0   6  12       10.91        8.90     10.48 o 
   1   6  12       41.99       73.37     21.75 o 
   2   6  12       19.98       16.74      8.07 o 
   3   6  12       34.66       62.46     16.40 o 
   4   6  12        1.72        9.02      7.38 o 
   5   6  12        4.90        4.20      6.47 o 
   6   6  12       87.50      107.59     15.58 o 
   7   6  12      263.23      251.66     19.93 o 
   8   6  12       42.89       57.70     12.74 o 
   9   6  12       10.82        6.26      6.77 o 
  10   6  12        5.07        6.17      6.85 o 
  -4   7  12        0.04        2.25     13.19 o 
  -3   7  12        0.46        0.00      8.34 o 
  -2   7  12       35.75       69.65     21.19 o 
  -1   7  12        2.15       12.96     10.93 o 
   0   7  12        0.58        8.23      9.69 o 
   1   7  12        1.69        8.45      9.58 o 
   2   7  12        0.37        3.93      5.71 o 
   3   7  12       28.68       36.06     10.28 o 
   4   7  12       42.82       66.78     13.07 o 
   5   7  12       58.34       49.22     11.48 o 
   6   7  12       21.33       25.74      9.12 o 
   7   7  12       36.79       29.02      9.41 o 
   8   7  12       33.27       28.83      9.53 o 
   9   7  12       15.39       13.61      8.01 o 
  10   7  12       30.63       32.35     15.67 o 
  11   7  12        1.95        7.66     11.61 o 
  12   7  12        8.39       16.00     16.00 o 
  13   7  12        1.20       -0.11     16.90 o 
  -4   8  12       51.90       92.87     25.70 o 
  -3   8  12        2.94        1.47      8.90 o 
  -2   8  12        0.73       -3.27      6.31 o 
  -1   8  12       20.68       32.91     14.43 o 
   0   8  12        4.36        8.00     10.71 o 
   1   8  12        3.04        5.52     10.03 o 
   2   8  12        0.35        0.97      5.86 o 
   3   8  12        0.37       -4.90      5.70 o 
   4   8  12       10.53       16.90     12.57 o 
   5   8  12      150.22      187.60     20.64 o 
   6   8  12        5.47       21.35      8.69 o 
   7   8  12        7.48       27.11      9.29 o 
   8   8  12       93.00      131.64     26.94 o 
   9   8  12        0.53       -1.24     10.14 o 
  10   8  12       28.71       58.27     19.50 o 
  11   8  12        2.95        6.09     10.93 o 
  12   8  12       12.14       23.10     16.79 o 
  -3   9  12       12.88       27.95     13.30 o 
  -2   9  12        2.82        3.94      9.35 o 
  -1   9  12        1.37       13.30     10.82 o 
   0   9  12        0.16       -2.70      7.55 o 
   1   9  12        0.38        4.42     14.20 o 
   2   9  12        1.60        9.36      7.49 o 
   3   9  12        3.03        1.49      6.17 o 
   4   9  12        6.31        5.86      7.06 o 
   5   9  12       44.63       43.67     11.79 o 
   6   9  12        6.92        6.15      6.80 o 
   7   9  12        2.72       -4.62      8.90 o 
   8   9  12        1.46       -4.85      8.90 o 
   9   9  12       14.62       14.76     12.85 o 
  10   9  12       28.57       24.01     15.33 o 
  11   9  12        0.61        9.24     13.97 o 
  12   9  12        0.09       -9.13     11.95 o 
  -2  10  12        0.52        2.93      8.34 o 
  -1  10  12        0.37        1.58      7.78 o 
   0  10  12        0.67       16.57     11.16 o 
   1  10  12       10.42       12.84      8.53 o 
   2  10  12       63.21       70.98     15.42 o 
   3  10  12       91.98       97.77     16.82 o 
   4  10  12       10.28       14.45      7.79 o 
   5  10  12       12.97       15.00      7.52 o 
   6  10  12        1.25        4.40      9.58 o 
   7  10  12        1.22        3.04     10.59 o 
   8  10  12        2.04        6.87     11.16 o 
   9  10  12        1.05       15.10     12.96 o 
  10  10  12        0.89        5.41     12.73 o 
  11  10  12       33.30       23.55     17.36 o 
  12  10  12        0.23        3.61     12.85 o 
  -1  11  12        1.25        2.37      7.89 o 
   0  11  12        0.48       -8.57      6.76 o 
   1  11  12        1.08        7.28      7.67 o 
   2  11  12        1.37        4.85      7.01 o 
   3  11  12       40.07       59.07     13.76 o 
   4  11  12      130.95      158.81     32.46 o 
   5  11  12        2.52       -2.59     10.71 o 
   6  11  12        1.91        5.75     10.93 o 
   7  11  12        6.55        6.87     11.95 o 
   8  11  12       12.71       38.09     18.14 o 
   9  11  12        2.70       -4.40     10.14 o 
  10  11  12        3.78       -7.55     12.96 o 
  11  11  12       22.18       37.98     21.07 o 
   0  12  12        0.68        4.76      7.59 o 
   1  12  12        0.20       -3.48      7.89 o 
   2  12  12        5.14       -1.00      6.50 o 
   4  12  12        7.05       19.16     13.07 o 
   5  12  12       16.02       15.44     15.21 o 
   6  12  12        0.02        1.47     11.95 o 
   7  12  12        3.56       11.83     14.65 o 
   8  12  12        1.50        0.79     12.62 o 
   9  12  12        3.83        9.80     14.88 o 
  10  12  12        1.80       12.62     16.12 o 
   2  13  12       50.60       75.74     26.82 o 
   3  13  12        1.57        0.00     12.96 o 
   4  13  12       25.38       33.36     19.72 o 
   5  13  12        0.18       10.93     14.88 o 
   6  13  12        0.02       -3.61     12.40 o 
   7  13  12        0.80        6.09     13.75 o 
   8  13  12        0.68        1.01     14.65 o 
   9  13  12        1.68       -1.58     14.31 o 
   6  14  12        0.01       -5.18     16.12 o 
  -1  -6  13        6.34       10.71     11.95 o 
   0  -6  13        0.89        0.23      6.76 o 
   1  -6  13        0.09        6.69      6.86 o 
   2  -6  13        0.20        1.36      6.69 o 
   3  -6  13        0.64        4.81      7.19 o 
   4  -6  13       11.46       14.65     15.33 o 
  -3  -5  13        3.11       12.51     18.37 o 
  -2  -5  13        0.03       -0.11      8.00 o 
  -1  -5  13        0.51       -0.90      7.44 o 
   0  -5  13        7.75        4.05      7.48 o 
   1  -5  13        1.05       -4.55      5.98 o 
   2  -5  13        4.76        5.43      8.45 o 
   3  -5  13        0.71       -0.92      6.87 o 
   4  -5  13        7.10        5.84      7.78 o 
   5  -5  13        0.00        4.62     11.72 o 
   6  -5  13       26.74       14.99     15.44 o 
  -4  -4  13        3.19       -1.35     14.99 o 
  -3  -4  13        8.99        9.47     14.88 o 
  -2  -4  13        0.29       -2.14      8.79 o 
  -1  -4  13        6.69        8.89      7.60 o 
   0  -4  13        2.01        6.40      6.69 o 
   1  -4  13       22.60       37.56     11.70 o 
   2  -4  13       17.27       24.46     10.28 o 
   3  -4  13        2.81        2.39      6.68 o 
   4  -4  13       21.34       24.43     10.10 o 
   5  -4  13        2.16        3.94      9.80 o 
   6  -4  13       23.18       14.88     13.97 o 
   7  -4  13        0.44        0.45     12.51 o 
  -4  -3  13        0.45        3.83     14.09 o 
  -3  -3  13        7.35       15.27     10.12 o 
  -2  -3  13        0.39       -2.77      6.91 o 
  -1  -3  13       15.00       27.16     10.23 o 
   0  -3  13        8.32        7.65      7.43 o 
   1  -3  13        9.24       12.17      8.01 o 
   2  -3  13        4.85       13.85      8.07 o 
   3  -3  13        6.28        2.55      6.56 o 
   4  -3  13       22.61       20.13      9.27 o 
   5  -3  13       63.73       61.14     13.81 o 
   6  -3  13       68.32       50.38     19.84 o 
   7  -3  13       47.18       56.13     20.85 o 
   8  -3  13        4.06        8.68     11.50 o 
  -5  -2  13       22.12       45.64     22.88 o 
  -4  -2  13        0.73        4.51      8.83 o 
  -3  -2  13       25.83       33.17     11.58 o 
  -2  -2  13       31.75       37.96     12.72 o 
  -1  -2  13        3.98        7.67      6.96 o 
   0  -2  13       11.44       12.91      8.12 o 
   1  -2  13       30.13       30.83     10.38 o 
   2  -2  13        0.10        5.50      7.08 o 
   3  -2  13       12.47       20.07      8.96 o 
   4  -2  13        3.22        9.43      7.40 o 
   5  -2  13       57.55       66.07     14.24 o 
   6  -2  13       65.36       49.03     19.50 o 
   7  -2  13       95.80       99.63     27.28 o 
   8  -2  13        0.57        8.34     10.71 o 
   9  -2  13        2.45        5.86      7.89 o 
  -5  -1  13        3.20        2.04     11.83 o 
  -4  -1  13        1.23        9.87      8.90 o 
  -3  -1  13        2.09       10.25      8.06 o 
  -2  -1  13        7.89        8.99      8.02 o 
  -1  -1  13        4.30        6.01      7.20 o 
   0  -1  13        9.87       23.90      9.90 o 
   1  -1  13       23.91       16.84     12.28 o 
   2  -1  13        1.49        0.52      8.00 o 
   3  -1  13       92.73       80.94     15.90 o 
   4  -1  13       14.27       13.53      8.20 o 
   5  -1  13      116.32      139.53     20.16 o 
   6  -1  13        0.98       -2.14      8.23 o 
   7  -1  13       59.11       75.63     22.32 o 
   8  -1  13       43.35       53.08     18.37 o 
   9  -1  13        0.57        4.40      7.44 o 
  10  -1  13       16.54       19.84      9.47 o 
  -5   0  13        7.93       20.74     15.21 o 
  -4   0  13        0.07       15.99      8.71 o 
  -3   0  13        3.00        3.78      7.78 o 
  -2   0  13        0.42       -1.09      6.65 o 
  -1   0  13        2.65       13.56      7.99 o 
   0   0  13        0.69        4.31      5.73 o 
   1   0  13        1.59        7.64      7.12 o 
   2   0  13       24.47       18.12      8.69 o 
   3   0  13      174.66      151.99     20.45 o 
   4   0  13      186.28      183.96     33.03 o 
   5   0  13      196.50      176.30     32.24 o 
   6   0  13       36.65       29.42     14.54 o 
   7   0  13        8.57        3.49      7.66 o 
   8   0  13        6.05        4.62      9.69 o 
   9   0  13        9.47       18.03     10.93 o 
  10   0  13        0.01        2.37      8.79 o 
  11   0  13        1.12       14.43      9.92 o 
  -5   1  13        0.34        8.57     13.30 o 
  -4   1  13       30.07       48.12     20.62 o 
  -3   1  13       18.49       24.34     14.20 o 
  -2   1  13       16.84       18.37     12.62 o 
  -1   1  13        0.52        0.90      7.78 o 
   0   1  13        2.32        7.78      9.47 o 
   1   1  13       41.53       34.26     14.65 o 
   2   1  13        9.12        7.55      9.35 o 
   3   1  13       34.06       40.12     15.89 o 
   4   1  13       28.17       11.50     11.72 o 
   5   1  13       52.99       35.73     15.67 o 
   6   1  13      245.66      257.02     37.88 o 
   7   1  13        3.54        5.30      8.90 o 
   8   1  13        1.52        4.40      8.34 o 
   9   1  13        0.58       10.26      9.02 o 
  10   1  13        1.46       -2.48      7.10 o 
  11   1  13        3.00        0.68      8.34 o 
  -5   2  13        7.26       19.83     17.24 o 
  -4   2  13        0.83       26.60     13.97 o 
  -3   2  13        0.09       11.72     11.83 o 
  -2   2  13       13.06        9.58     11.38 o 
  -1   2  13        3.16       10.93     10.03 o 
   0   2  13        6.44        3.04      8.45 o 
   1   2  13        2.33        4.28      9.13 o 
   2   2  13      157.43      148.79     29.76 o 
   3   2  13      143.07      104.60     24.80 o 
   4   2  13      151.03      159.95     30.32 o 
   5   2  13        4.03        1.58      9.47 o 
   6   2  13       77.00       79.23     22.20 o 
   7   2  13       74.01       82.50     23.10 o 
   8   2  13        6.62       12.51     10.03 o 
   9   2  13       42.76       30.43     14.31 o 
  10   2  13        5.93       17.13     12.62 o 
  11   2  13        0.58       -0.56      6.31 o 
  -5   3  13        0.36      -10.14     13.86 o 
  -4   3  13        9.22       11.04     12.85 o 
  -3   3  13        2.73        2.82     10.82 o 
  -2   3  13       21.94       41.70     18.14 o 
  -1   3  13       36.09       37.87     16.34 o 
   0   3  13        5.04        9.58     10.59 o 
   1   3  13       37.25       30.32     14.54 o 
   2   3  13      174.17      129.85     27.39 o 
   3   3  13       91.69       82.95     21.75 o 
   4   3  13      399.22      381.89     37.88 o 
   5   3  13       20.20       26.26     13.30 o 
   6   3  13        4.18        7.44      8.57 o 
   7   3  13        0.09        3.72      8.00 o 
   8   3  13        0.10        6.87      9.92 o 
   9   3  13        3.50        2.59      8.45 o 
  10   3  13        8.93       11.50      9.69 o 
  11   3  13        6.48       12.28     10.14 o 
  12   3  13        0.77       18.93      9.47 o 
  -5   4  13        4.17        6.65     14.99 o 
  -4   4  13        0.10        4.17     11.72 o 
  -3   4  13       37.69       39.67     17.92 o 
  -2   4  13       21.44       18.48     13.64 o 
  -1   4  13        5.03        0.11      8.79 o 
   0   4  13       62.78       73.03     22.54 o 
   1   4  13       34.66       45.76     17.69 o 
   2   4  13      179.40      193.32     32.58 o 
   3   4  13       57.86       51.28     18.60 o 
   4   4  13       84.38       82.39     21.87 o 
   5   4  13      222.57      194.23     31.68 o 
   6   4  13        8.76       -3.72      7.44 o 
   7   4  13       86.64       69.88     20.06 o 
   8   4  13       14.20       32.68     14.76 o 
   9   4  13        7.34        7.78     10.82 o 
  10   4  13       24.85       29.53     13.52 o 
  11   4  13        1.62       17.36     11.72 o 
  12   4  13       11.36       11.27      9.24 o 
  -4   5  13        0.90       -2.82     11.72 o 
  -3   5  13        7.31        2.59     11.61 o 
  -2   5  13        3.28        0.79     11.50 o 
  -1   5  13       16.00       16.34     13.52 o 
   0   5  13      145.26      127.48     28.07 o 
   1   5  13      294.82      272.37     33.03 o 
   2   5  13       60.56       81.04     21.86 o 
   3   5  13        0.08        3.38      7.33 o 
   4   5  13        8.91       22.09     12.51 o 
   5   5  13       19.18       23.78     12.06 o 
   6   5  13       41.93       35.05     15.33 o 
   7   5  13        7.23        6.76     10.26 o 
   8   5  13        4.92        9.47      8.45 o 
   9   5  13        0.13       -2.82      6.65 o 
  10   5  13        0.10        1.13      8.90 o 
  11   5  13        0.15        9.13      9.47 o 
  -4   6  13        0.45        0.11     12.28 o 
  -3   6  13        0.16        4.17     11.50 o 
  -2   6  13        2.33       -8.96      5.97 o 
  -1   6  13       11.14        7.89     11.95 o 
   0   6  13        0.14        8.57      9.47 o 
   1   6  13        3.89        1.92      8.57 o 
   2   6  13        0.09        6.99      9.24 o 
   3   6  13      262.94      220.73     33.93 o 
   4   6  13        4.52       -1.35      7.78 o 
   5   6  13        6.46        8.11      8.57 o 
   6   6  13        0.87       13.30     10.37 o 
   7   6  13        2.72        3.16      7.89 o 
   8   6  13        0.12        5.18     10.14 o 
   9   6  13        8.07       12.62     10.14 o 
  10   6  13        0.25        6.99      9.69 o 
  -3   7  13        0.12        4.85     10.14 o 
  -2   7  13        0.07       -4.73      7.33 o 
  -1   7  13        4.83       -4.17      8.34 o 
   0   7  13       65.17      114.73     27.73 o 
   1   7  13       17.85       26.15     14.31 o 
   2   7  13        1.00        1.13      8.68 o 
   3   7  13        9.62       13.41     12.17 o 
   4   7  13      258.62      267.85     31.11 o 
   5   7  13        6.05        1.35      8.45 o 
   6   7  13        6.90       -1.47      6.54 o 
   7   7  13        0.22       18.03     10.93 o 
   8   7  13        3.06        6.42      8.57 o 
   9   7  13        0.90       -0.79      7.10 o 
  -3   8  13        0.07        8.68      9.47 o 
  -2   8  13        2.46       -9.13      7.66 o 
  -1   8  13       34.78       66.49     21.19 o 
   0   8  13        8.92       16.45     10.59 o 
   1   8  13      143.56      193.57     35.84 o 
   2   8  13       22.11       21.72     10.88 o 
   3   8  13       72.06       90.82     16.18 o 
   4   8  13       76.47       66.88     13.81 o 
   5   8  13        4.47       11.47      7.57 o 
   6   8  13       20.32       21.39      8.65 o 
   7   8  13        8.22       20.77      9.03 o 
   8   8  13       12.61       29.63      9.23 o 
   9   8  13        4.66       16.34     14.09 o 
  10   8  13       20.04       20.51     15.44 o 
  11   8  13        7.94        8.57     15.78 o 
  -2   9  13        0.62        9.92      9.24 o 
  -1   9  13       14.61       21.86     13.64 o 
   0   9  13       53.51       42.15     16.00 o 
   1   9  13       49.80       62.60     14.77 o 
   2   9  13       38.54       58.65     13.68 o 
   3   9  13        6.27        6.77      6.59 o 
   4   9  13        2.10        2.27      6.29 o 
   5   9  13        2.52       -0.10      6.77 o 
   6   9  13        7.55       15.15      7.79 o 
   7   9  13        0.01       -2.46      5.02 o 
   8   9  13       11.35       42.94     18.71 o 
   9   9  13        2.27        5.63     12.51 o 
  10   9  13        1.88        6.54     13.19 o 
  11   9  13        9.10        9.58     14.65 o 
  12   9  13        1.20       -0.11     15.55 o 
  -1  10  13        9.69        4.85      9.24 o 
   0  10  13        0.04        1.92      8.68 o 
   1  10  13        1.23        4.15      7.27 o 
   2  10  13       33.20       47.30     12.58 o 
   3  10  13        4.01       14.05      8.82 o 
   4  10  13       41.45       54.74     13.26 o 
   5  10  13       37.83       35.07     10.56 o 
   6  10  13       22.04       21.98     14.88 o 
   7  10  13       28.04       27.50     14.54 o 
   8  10  13        9.53       11.16     12.62 o 
   9  10  13        0.09        1.47     11.50 o 
  10  10  13        0.00       18.93     15.33 o 
  11  10  13        0.09       13.30     15.89 o 
   0  11  13       21.25       32.01     12.51 o 
   1  11  13        3.41        1.75      7.50 o 
   2  11  13        0.54        5.96      7.94 o 
   3  11  13        1.55       12.52      7.86 o 
   4  11  13        2.37        6.39      6.64 o 
   5  11  13        2.28       -2.93      8.90 o 
   6  11  13        1.87       11.27     12.85 o 
   7  11  13        8.80        4.40     12.40 o 
   8  11  13        1.70        2.48     11.27 o 
   9  11  13        9.89       21.98     15.67 o 
  10  11  13        0.73        4.28     14.99 o 
  11  11  13       14.71       13.30     17.36 o 
   1  12  13       17.95       22.09      9.74 o 
   2  12  13        0.03        0.02      7.36 o 
   3  12  13        0.23        8.11     14.54 o 
   4  12  13        0.00        2.03     11.72 o 
   5  12  13        8.32        3.49     11.61 o 
   6  12  13        9.31       15.89     13.97 o 
   7  12  13        0.02       -0.23     11.50 o 
   8  12  13        8.94       16.79     15.21 o 
   9  12  13        1.24        8.68     14.65 o 
  10  12  13        8.20        9.02     15.21 o 
   4  13  13        0.01        5.97     16.57 o 
   5  13  13        0.07        3.94     15.67 o 
   6  13  13        0.73        0.11     13.07 o 
   7  13  13        0.02        6.99     14.99 o 
   8  13  13        0.08        3.27     15.78 o 
   0  -5  14        7.38       -8.00      8.79 o 
   1  -5  14        1.76        2.76      7.15 o 
   2  -5  14        0.47        2.83      7.17 o 
   3  -5  14        1.50       -5.90      6.22 o 
  -2  -4  14        0.01        5.75     10.82 o 
  -1  -4  14        5.30       17.90     10.19 o 
   0  -4  14        6.00       15.34      8.44 o 
   1  -4  14        0.52        8.03      7.57 o 
   2  -4  14        2.84       -4.46      5.86 o 
   3  -4  14        0.18        4.92      6.75 o 
   4  -4  14        3.15        8.31      9.02 o 
   5  -4  14        0.76        6.42     13.19 o 
   6  -4  14       29.14       48.12     23.10 o 
  -3  -3  14       11.76       11.04     18.48 o 
  -2  -3  14       25.68       16.96     10.76 o 
  -1  -3  14        0.34        3.58      5.97 o 
   0  -3  14        4.91        6.42      6.69 o 
   1  -3  14        4.08       -0.81      6.30 o 
   2  -3  14        0.36        0.24      6.85 o 
   3  -3  14        0.28        2.59      9.24 o 
   4  -3  14       41.93       51.40     13.56 o 
   5  -3  14       43.89       52.03     12.98 o 
   6  -3  14        1.28        9.47     12.17 o 
   7  -3  14        0.91        2.37     12.51 o 
  -3  -2  14        3.97        1.57      9.35 o 
  -2  -2  14        1.27        0.41      7.69 o 
  -1  -2  14        0.46        3.25      6.96 o 
   0  -2  14        3.03        4.10      6.53 o 
   1  -2  14        2.82        4.19      6.88 o 
   2  -2  14        7.87       12.03      8.42 o 
   3  -2  14        1.34        3.22      6.34 o 
   4  -2  14        1.42        7.41      7.45 o 
   5  -2  14       61.48       53.77     13.69 o 
   6  -2  14        9.66       13.19     13.30 o 
   7  -2  14       29.83       40.91     18.60 o 
   8  -2  14       32.96       36.97     20.51 o 
  -4  -1  14        7.69        7.03      9.58 o 
  -3  -1  14        0.03        3.25      8.52 o 
  -2  -1  14        8.40       12.80      9.40 o 
  -1  -1  14        5.98        7.58      7.74 o 
   0  -1  14        0.41        3.38      6.52 o 
   1  -1  14        1.06        4.77      6.88 o 
   2  -1  14       13.70       10.48      7.46 o 
   3  -1  14       19.73       20.68      9.41 o 
   4  -1  14        5.50        1.93      6.12 o 
   5  -1  14       33.29       31.56     15.67 o 
   6  -1  14        2.27        0.00      9.02 o 
   7  -1  14        0.93        1.92     10.82 o 
   8  -1  14       29.63       28.06     12.74 o 
   9  -1  14        0.16       10.14      7.33 o 
  -4   0  14       10.54        8.68     12.51 o 
  -3   0  14       10.29       16.06     10.59 o 
  -2   0  14        0.00        2.22      7.95 o 
  -1   0  14       12.03       12.65      8.95 o 
   0   0  14        8.23       12.20      7.41 o 
   1   0  14        0.39        5.26      7.35 o 
   2   0  14        0.69       -1.55      5.64 o 
   3   0  14       75.57       74.95     22.88 o 
   4   0  14       18.35       19.38     12.28 o 
   5   0  14       17.36        8.34     10.37 o 
   6   0  14        1.11        2.93      9.92 o 
   7   0  14        1.63        1.24      6.87 o 
   8   0  14       30.95       33.59     13.86 o 
   9   0  14        0.74       -1.92      6.87 o 
  10   0  14        0.04        4.85      7.44 o 
  -4   1  14        6.20       18.82     15.78 o 
  -3   1  14        0.19        6.54     11.95 o 
  -2   1  14        0.02        3.16      9.69 o 
  -1   1  14        0.29       10.37     10.26 o 
   0   1  14        9.14       24.46     14.31 o 
   1   1  14        7.96       16.90     12.28 o 
   2   1  14        3.18        7.10      9.24 o 
   3   1  14       18.33        3.27      8.68 o 
   4   1  14       77.86       79.01     22.43 o 
   5   1  14        7.10        6.76      9.92 o 
   6   1  14       39.25       33.59     16.34 o 
   7   1  14       47.05       25.92     13.30 o 
   8   1  14        8.41        5.41      8.68 o 
   9   1  14        7.10        9.02      7.44 o 
  10   1  14        0.54        1.58      8.23 o 
  -4   2  14        1.16       -3.72     12.06 o 
  -3   2  14       15.11       11.61     14.76 o 
  -2   2  14        8.89       13.30     13.64 o 
  -1   2  14        4.56       -2.14      8.57 o 
   0   2  14       10.57       14.31     12.28 o 
   1   2  14        8.14        5.30     10.14 o 
   2   2  14       17.39       27.16     13.64 o 
   3   2  14        0.83        6.31      9.35 o 
   4   2  14       26.29       11.04      9.47 o 
   5   2  14        0.06        5.07      8.90 o 
   6   2  14       32.72       50.94     17.58 o 
   7   2  14        5.61        6.76      8.68 o 
   8   2  14        4.30        5.86      8.00 o 
   9   2  14        0.03        5.75      9.24 o 
  10   2  14        0.21       12.96     11.04 o 
  11   2  14        7.09       11.50      9.58 o 
  -4   3  14        2.58        1.92     12.51 o 
  -3   3  14        0.00       -1.24     11.27 o 
  -2   3  14        3.84        6.65     12.06 o 
  -1   3  14        0.60        6.99     12.40 o 
   0   3  14        0.04        4.51     10.37 o 
   1   3  14        0.13        7.89     10.37 o 
   2   3  14      113.79       95.24     24.80 o 
   3   3  14       10.58       17.13     10.82 o 
   4   3  14       33.07       34.04     15.55 o 
   5   3  14       40.73       26.15     13.19 o 
   6   3  14        3.91        4.96      9.24 o 
   7   3  14       29.19       24.23     14.31 o 
   8   3  14        8.05       22.43     12.17 o 
   9   3  14        0.53       -1.80      7.66 o 
  10   3  14        0.13       -5.18      7.44 o 
  11   3  14        2.36        0.34      8.68 o 
  -4   4  14        9.02        8.79     15.78 o 
  -3   4  14        5.83        1.13     11.38 o 
  -2   4  14        4.40        8.11     12.85 o 
  -1   4  14        0.65        2.03     10.59 o 
   0   4  14        3.25        6.87     10.48 o 
   1   4  14        0.10        4.73      9.24 o 
   2   4  14       68.35       44.97     18.71 o 
   3   4  14       70.69       41.81     17.47 o 
   4   4  14       37.74       33.02     15.44 o 
   5   4  14       14.66       11.72     10.03 o 
   6   4  14       25.91        9.81     10.14 o 
   7   4  14       25.34       38.09     15.89 o 
   8   4  14        6.43       10.37     10.71 o 
   9   4  14        7.77       16.34     11.16 o 
  10   4  14        2.19       -3.27      6.87 o 
  11   4  14        0.01        7.89      9.47 o 
  -3   5  14        0.68        9.24     13.52 o 
  -2   5  14        0.37       -4.73     10.71 o 
  -1   5  14        0.46        0.23     10.93 o 
   0   5  14       31.66       36.85     15.21 o 
   1   5  14       46.80       30.32     14.43 o 
   2   5  14        5.89        4.06      8.00 o 
   3   5  14        0.75        3.72      8.90 o 
   4   5  14        0.08       -1.47      8.57 o 
   5   5  14       53.20       15.78     11.61 o 
   6   5  14       16.88       24.01     12.28 o 
   7   5  14        0.01        7.78     10.59 o 
   8   5  14        0.60        4.06      8.34 o 
   9   5  14        1.34       10.48     10.14 o 
  10   5  14        6.43        5.52     10.03 o 
  11   5  14        0.28        1.35      7.55 o 
  -3   6  14        0.87       -8.00      9.80 o 
  -2   6  14        0.80        4.17     12.06 o 
  -1   6  14        0.15        9.47      9.58 o 
   0   6  14        2.96        7.10      9.92 o 
   1   6  14       96.05       94.90     25.47 o 
   2   6  14       16.00       26.37     15.10 o 
   3   6  14       30.98       40.12     17.58 o 
   4   6  14       32.73       18.37     11.04 o 
   5   6  14        9.56        6.42      9.13 o 
   6   6  14        1.53       -0.23      8.45 o 
   7   6  14       23.83       31.56     14.43 o 
   8   6  14        2.31       14.20     10.14 o 
   9   6  14        0.50       12.51      9.02 o 
  10   6  14        1.07        4.96      8.79 o 
  -2   7  14       10.19        9.80      8.79 o 
  -1   7  14       33.37       52.52     17.24 o 
   0   7  14        5.57        4.85      8.90 o 
   1   7  14       37.60       39.22     16.91 o 
   2   7  14       21.24       20.51     12.85 o 
   3   7  14       12.51       19.05     11.83 o 
   4   7  14       78.67       64.58     19.84 o 
   5   7  14        0.86       13.19     11.61 o 
   6   7  14       22.17       18.14     11.83 o 
   7   7  14        6.56       31.78     14.31 o 
   8   7  14       10.41       11.83      9.58 o 
   9   7  14        2.23        4.96      8.90 o 
  -2   8  14        3.05        2.70      8.90 o 
  -1   8  14       32.15       48.24     15.21 o 
   0   8  14       27.62       46.66     18.48 o 
   1   8  14        6.01       11.83     10.14 o 
   2   8  14        0.03       -9.92      6.76 o 
   3   8  14        2.85       -6.20      6.99 o 
   4   8  14       31.75       36.97     15.89 o 
   5   8  14        8.19        9.47     11.04 o 
   6   8  14        0.43        4.51      9.02 o 
   7   8  14        0.15       13.52     10.03 o 
   8   8  14        0.24        5.52      8.34 o 
  -1   9  14        4.16       10.59      7.89 o 
   0   9  14       29.07       45.53     14.99 o 
   1   9  14        2.48        9.08      8.45 o 
   2   9  14       22.63       31.24     11.65 o 
   3   9  14       26.47       34.99     11.23 o 
   4   9  14        2.05        7.43      8.51 o 
   5   9  14        0.20       10.65      7.63 o 
   6   9  14        5.09       20.96     11.04 o 
   7   9  14        0.01        3.04      8.00 o 
   0  10  14        9.79       21.53     10.82 o 
   1  10  14        0.43        0.17      6.04 o 
   2  10  14        3.10       10.67      7.93 o 
   3  10  14       46.37       70.67     15.41 o 
   4  10  14        0.12        7.66      7.01 o 
   5  10  14        0.52        6.52      7.07 o 
   6  10  14        1.25       -1.01     11.04 o 
   7  10  14       19.94       35.95     18.37 o 
   8  10  14        0.44        6.09     13.64 o 
   9  10  14        3.26        4.62     13.64 o 
  10  10  14       12.05        9.69     17.13 o 
   1  11  14        0.17       -4.38      6.92 o 
   2  11  14        5.12        2.16      8.39 o 
   3  11  14        2.41        4.94      8.15 o 
   4  11  14       14.93       27.81      9.85 o 
   5  11  14        3.64        9.69     14.09 o 
   6  11  14        3.38        7.44     13.64 o 
   7  11  14        3.83       -2.59     10.71 o 
   8  11  14        0.56        8.57     14.43 o 
   9  11  14        3.02        1.69     15.33 o 
  10  11  14       20.09       15.10     17.92 o 
   3  12  14        6.67       10.88     10.82 o 
   4  12  14        7.42        1.47     14.31 o 
   5  12  14        2.72       12.62     15.67 o 
   6  12  14        4.28       18.14     16.57 o 
   7  12  14        2.31        1.58     13.30 o 
   8  12  14        9.86        9.13     15.67 o 
   0  -3  15       10.24       18.03      9.37 o 
   1  -3  15        0.12       -0.84      6.43 o 
   2  -3  15        0.92       10.36      7.96 o 
   3  -3  15        0.22        4.91      7.60 o 
   4  -3  15        0.07       -3.11      6.16 o 
   5  -3  15        0.03        0.00     12.40 o 
  -1  -2  15       19.24       27.79     10.72 o 
   0  -2  15        2.09       11.10      7.36 o 
   1  -2  15        1.57        8.15      6.83 o 
   2  -2  15       11.85       17.22      8.77 o 
   3  -2  15        5.29       19.88      8.20 o 
   4  -2  15        0.28        2.64      6.85 o 
   5  -2  15        0.10        0.32      6.68 o 
   6  -2  15        4.13        3.27     10.71 o 
   7  -2  15        6.82       11.95     15.89 o 
  -2  -1  15        0.25       -1.71      8.16 o 
  -1  -1  15        1.55        3.88      8.65 o 
   0  -1  15        4.10        0.57      7.43 o 
   1  -1  15        6.77        2.03      9.69 o 
   2  -1  15        2.82        9.41      7.30 o 
   3  -1  15        2.41        5.32      7.17 o 
   4  -1  15       22.21       23.78     10.00 o 
   5  -1  15        1.30        0.00      9.13 o 
   6  -1  15        0.06       12.96     11.27 o 
   7  -1  15        4.09       16.79     15.33 o 
   8  -1  15        0.21       -1.01      8.34 o 
  -2   0  15        0.08       10.03     13.64 o 
  -1   0  15        1.11        5.75      7.92 o 
   0   0  15        1.13        7.04      7.55 o 
   1   0  15        4.66        2.07      6.09 o 
   2   0  15        7.80       20.17     13.86 o 
   3   0  15        3.36        8.11     10.48 o 
   4   0  15        1.63       -2.82      7.66 o 
   5   0  15       28.31       40.01     17.92 o 
   6   0  15        1.93        3.94     10.93 o 
   7   0  15        2.49        2.25      7.89 o 
   8   0  15        1.41        1.01      8.11 o 
   9   0  15        0.88        3.27     10.37 o 
  -3   1  15        9.16       12.62     15.10 o 
  -2   1  15       34.04       34.26     17.92 o 
  -1   1  15        7.43        7.55     11.50 o 
   0   1  15        7.79       11.83     12.40 o 
   1   1  15       16.25        7.44     10.71 o 
   2   1  15        1.23       11.38     13.07 o 
   3   1  15        3.45        5.30     11.16 o 
   4   1  15        0.10        3.49     10.37 o 
   5   1  15        1.86        8.11     11.16 o 
   6   1  15        4.08       -0.68      6.31 o 
   7   1  15       14.12        0.90      8.23 o 
   8   1  15        5.01        3.38      8.11 o 
   9   1  15        0.98       10.14      7.55 o 
  -3   2  15        2.32        4.28     13.41 o 
  -2   2  15        0.03       12.28     13.30 o 
  -1   2  15        3.83        1.35      9.35 o 
   0   2  15        0.50        3.27     10.59 o 
   1   2  15        0.00        1.69     10.71 o 
   2   2  15        1.16        1.80     10.26 o 
   3   2  15       26.18       25.02     13.97 o 
   4   2  15        3.19        8.57      8.45 o 
   5   2  15        1.59        3.16      8.45 o 
   6   2  15        4.54        1.80      7.10 o 
   7   2  15        2.70        6.31      7.44 o 
   8   2  15        0.21       12.62      9.24 o 
   9   2  15        0.02        1.80      7.21 o 
  10   2  15        0.07        1.47      7.66 o 
  -3   3  15        0.63        0.56     15.10 o 
  -2   3  15        2.39        7.89     12.62 o 
  -1   3  15        1.22        8.00     12.62 o 
   0   3  15        0.14        5.41     10.26 o 
   1   3  15        0.09        4.51     10.71 o 
   2   3  15        9.78       15.21     13.52 o 
   3   3  15       30.35       19.50     11.27 o 
   4   3  15       33.00       15.21     10.48 o 
   5   3  15       10.37       11.16      9.02 o 
   6   3  15        0.16        1.35      7.78 o 
   7   3  15        7.63       16.57     10.14 o 
   8   3  15        1.73       -1.35      7.21 o 
   9   3  15        5.51       10.48      9.02 o 
  10   3  15        0.71       13.75      9.80 o 
  -2   4  15        0.67        4.17     11.95 o 
  -1   4  15        0.02        5.63     11.83 o 
   0   4  15        0.10        3.72     10.03 o 
   1   4  15       30.07       30.65     18.14 o 
   2   4  15        4.05       19.27     11.04 o 
   3   4  15        0.44       11.72     10.48 o 
   4   4  15        3.33        5.86      8.00 o 
   5   4  15        0.04        6.76      8.00 o 
   6   4  15        5.28        3.16      6.99 o 
   7   4  15       12.18       18.37     11.83 o 
   8   4  15        3.71        6.09      9.58 o 
   9   4  15        5.32        0.68      9.02 o 
  10   4  15       11.11       10.37      9.02 o 
  -2   5  15        3.09        5.07     15.10 o 
  -1   5  15        0.72        0.79     10.93 o 
   0   5  15        0.12        8.90     11.38 o 
   1   5  15        2.07       10.59      9.13 o 
   2   5  15       10.67        0.45      7.78 o 
   3   5  15        3.60        5.18      7.89 o 
   4   5  15        3.60       25.02     12.73 o 
   5   5  15       22.87       15.89     11.72 o 
   6   5  15        0.11        8.57      9.58 o 
   7   5  15        1.96       13.07     10.59 o 
   8   5  15        0.13       12.06     10.37 o 
   9   5  15        0.82        0.90      8.00 o 
  10   5  15        5.45       -0.56      8.00 o 
  11   5  15       23.27       30.20     11.61 o 
  -2   6  15        2.03        6.31     17.02 o 
  -1   6  15        0.03       -3.38      9.13 o 
   0   6  15        0.33        0.56      8.23 o 
   1   6  15        5.70       13.19      9.24 o 
   2   6  15        0.67       -3.49      6.87 o 
   3   6  15        0.73        2.93      9.13 o 
   4   6  15        2.27       10.26     10.14 o 
   5   6  15       13.99       21.07     13.07 o 
   6   6  15        6.35        5.75     10.59 o 
   7   6  15        8.45       31.89     14.76 o 
   8   6  15        3.18        3.16      8.11 o 
   9   6  15        3.90        3.27      8.45 o 
  10   6  15        2.86        7.55      9.92 o 
  11   6  15        0.21       15.21     13.19 o 
  -1   7  15        0.02        3.94      8.68 o 
   0   7  15        3.08       -3.61      8.45 o 
   1   7  15        5.91        2.14      8.79 o 
   2   7  15        0.00       -0.45      6.65 o 
   3   7  15        0.47        9.80     10.26 o 
   4   7  15       11.64       13.52     11.83 o 
   5   7  15       17.52       23.67     14.65 o 
   6   7  15        1.34        9.80     10.82 o 
   7   7  15        0.49       -0.90      8.23 o 
   8   7  15        4.52       13.41      9.80 o 
   9   7  15       11.61        9.35      9.24 o 
  10   7  15       10.23       18.71     12.17 o 
  -1   8  15        4.32       12.96     12.85 o 
   0   8  15        7.34       -2.70      8.00 o 
   1   8  15        6.62       18.37     11.61 o 
   2   8  15        3.07       11.04     10.59 o 
   3   8  15        2.34        5.86      9.58 o 
   4   8  15        0.43       13.19     10.26 o 
   5   8  15        0.32       12.85     10.71 o 
   6   8  15        0.92       19.38     11.04 o 
   7   8  15        1.91       13.52     11.16 o 
   8   8  15        1.62       16.12     11.27 o 
   0   9  15        0.48       10.82     10.93 o 
   1   9  15        0.22       22.54      9.69 o 
   2   9  15        0.43        9.92      8.68 o 
   3   9  15       13.38       34.94     14.09 o 
   4   9  15        2.76       11.38      9.69 o 
   5   9  15        0.23        4.96      8.79 o 
   6   9  15        0.19       -1.35      8.90 o 
   7   9  15        0.00        5.97      7.89 o 
   1  10  15        0.62        7.10      9.13 o 
   2  10  15        2.12       21.64     10.03 o 
   3  10  15        2.00       -1.35      8.34 o 
   4  10  15        1.05        7.10      8.00 o 
   5  10  15        4.02        4.40      8.00 o 
   6  10  15        2.49       22.31      9.92 o 
   3  11  15        3.21       11.19      9.32 o 
   4  11  15        0.32        1.05      7.65 o 
   5  11  15        1.83       -3.61     15.21 o 
   6  11  15        1.44       11.95     17.69 o 
   2  -2  16        0.12       -0.17      7.48 o 
   3  -2  16        0.59        2.94      7.67 o 
   0  -1  16       13.37       24.86     11.12 o 
   1  -1  16        1.38        9.06      7.74 o 
   2  -1  16        0.72        0.99      6.91 o 
   3  -1  16        2.62        1.24     12.28 o 
   4  -1  16        2.47        9.80     13.64 o 
   5  -1  16        0.35       13.07     15.10 o 
   6  -1  16        0.00        2.82     13.64 o 
   0   0  16        3.25        3.83     12.51 o 
   1   0  16        0.51       -0.68     10.48 o 
   2   0  16       25.37       36.85     18.48 o 
   3   0  16        2.45       -3.27      9.13 o 
   4   0  16        2.09       -3.61      9.35 o 
   5   0  16        0.03        2.48     11.27 o 
   6   0  16        0.06       11.38     13.64 o 
   7   0  16        0.57        5.63     10.71 o 
  -1   1  16       28.45       48.46     22.20 o 
   0   1  16        0.16       -2.59     11.50 o 
   1   1  16        1.96        1.80     10.93 o 
   2   1  16        4.16        7.33     11.72 o 
   3   1  16        0.70        1.69     10.14 o 
   4   1  16        5.22        2.70      9.24 o 
   5   1  16        1.82       -0.68      9.02 o 
   6   1  16        0.04        9.58      9.24 o 
   7   1  16        0.40        2.70      7.44 o 
   8   1  16        4.88        6.87      9.58 o 
  -1   2  16        7.23       17.36     16.45 o 
   0   2  16        5.51        9.02     13.52 o 
   1   2  16        0.74        3.16     10.93 o 
   2   2  16        9.28        9.58     13.30 o 
   3   2  16        2.32       -0.90      9.47 o 
   4   2  16        4.29        9.58     12.96 o 
   5   2  16       15.82       11.50      9.92 o 
   6   2  16       21.26       26.26     12.51 o 
   7   2  16        4.32       12.51      9.24 o 
   8   2  16        0.87       10.48      7.55 o 
   9   2  16        2.62        7.10      9.13 o 
  -1   3  16        0.00       -7.55     16.79 o 
   0   3  16        5.37        3.72     13.64 o 
   1   3  16       29.07       32.68     17.36 o 
   2   3  16        2.57       12.51     12.73 o 
   3   3  16        5.75       10.93     12.17 o 
   4   3  16        0.14        3.94      7.55 o 
   5   3  16        0.88        5.18      7.10 o 
   6   3  16        0.86        5.97      7.78 o 
   7   3  16       11.88       13.97      7.44 o 
   8   3  16        0.15       -0.79      6.76 o 
   9   3  16        0.04        5.30      8.57 o 
  -1   4  16        0.03        8.68     15.89 o 
   0   4  16        4.42        1.24     13.19 o 
   1   4  16        0.26       11.72     12.17 o 
   2   4  16       11.35       14.43      8.11 o 
   3   4  16       25.94       32.80     15.10 o 
   4   4  16        0.82        7.21      8.23 o 
   5   4  16        0.17        2.48      9.13 o 
   6   4  16        1.92       21.64     10.48 o 
   7   4  16        0.09        1.58      8.57 o 
   8   4  16       10.23       10.93      8.90 o 
   9   4  16       16.80       13.07     10.48 o 
  -1   5  16       14.74       14.99     19.50 o 
   0   5  16        0.86        9.92     13.52 o 
   1   5  16        3.70        4.73      8.90 o 
   2   5  16        0.25       12.96      8.45 o 
   3   5  16        9.03       32.23     13.75 o 
   4   5  16       22.23       33.47     13.52 o 
   5   5  16       28.40       22.65     11.95 o 
   6   5  16        1.96       13.19      9.92 o 
   7   5  16        0.04       13.64      9.24 o 
   8   5  16        5.46       14.54      8.90 o 
   9   5  16        3.81       15.33      9.80 o 
  10   5  16        0.10        1.92      7.55 o 
   0   6  16        0.00        0.00      7.10 o 
   1   6  16        3.95       17.24      9.35 o 
   2   6  16        1.05       22.77     10.71 o 
   3   6  16        0.12        3.83      7.44 o 
   4   6  16       13.84       24.23     11.83 o 
   5   6  16        7.85       17.02     10.37 o 
   6   6  16        1.56        4.06      7.78 o 
   7   6  16        7.19       -0.45      7.44 o 
   8   6  16        1.59       12.28      8.57 o 
   9   6  16        0.01       -5.86      7.78 o 
  10   6  16        2.17        8.00      8.57 o 
   0   7  16        0.00        7.66     11.16 o 
   1   7  16        8.34        7.55      8.34 o 
   2   7  16        6.77       13.30      9.58 o 
   3   7  16        0.03        2.03      8.11 o 
   4   7  16        0.02        1.47      8.57 o 
   5   7  16        0.55       10.14      9.47 o 
   6   7  16        1.27       27.84     12.51 o 
   7   7  16       11.71       11.95     10.37 o 
   8   7  16       10.68       14.76     10.14 o 
   9   7  16        2.27       22.88     10.26 o 
   1   8  16        1.28       -5.52      8.11 o 
   2   8  16        0.08        3.83      7.89 o 
   3   8  16        1.07        7.89      7.44 o 
   4   8  16        7.90        9.13      9.13 o 
   5   8  16        0.05        2.59      7.33 o 
   6   8  16        1.64       10.37      9.02 o 
   7   8  16        8.96       22.54     10.37 o 
   8   8  16        0.11        8.45      8.23 o 
   9   8  16        3.35        0.23     10.14 o 
   2   9  16        0.08        6.87     10.59 o 
   3   9  16        2.83       -4.06      7.78 o 
   4   9  16        0.19        5.41      8.23 o 
   5   9  16        1.26        7.10      9.02 o 
   6   9  16        3.10       24.34     11.95 o 
   7   9  16        0.04        6.31      8.34 o 
   4  10  16        1.16        7.55      9.47 o 
   5  10  16        0.00        7.21      9.92 o 
   6  10  16       10.31       27.39     11.95 o 
   2   1  17        0.61       -0.79     14.99 o 
   3   1  17       10.01       12.73     15.33 o 
   4   1  17        2.03       10.71     15.67 o 
   5   1  17        1.18        8.57     14.99 o 
   2   2  17        0.80        3.16     14.65 o 
   3   2  17        0.09       12.06     13.97 o 
   4   2  17        1.40       -1.24     11.50 o 
   5   2  17        0.79        8.00      8.23 o 
   6   2  17        3.07       -4.85      7.78 o 
   1   3  17        5.74       -0.56     14.20 o 
   2   3  17        1.20        5.86     12.73 o 
   3   3  17        6.64        7.44     12.96 o 
   4   3  17        1.56       11.16     10.14 o 
   5   3  17        0.91        1.13      6.99 o 
   6   3  17        1.58        7.78      8.34 o 
   7   3  17        2.89       15.55     11.38 o 
   1   4  17        1.26       10.82     16.79 o 
   2   4  17        0.01       -2.48     10.93 o 
   3   4  17        0.55       18.14     10.48 o 
   4   4  17        1.29        0.34      8.68 o 
   5   4  17       10.55        5.18      7.55 o 
   6   4  17        3.92        0.79      8.00 o 
   7   4  17        0.37        4.40      9.13 o 
   8   4  17        0.87       -6.42      9.13 o 
   1   5  17        0.40        7.10     12.17 o 
   2   5  17        1.04        5.41      9.35 o 
   3   5  17        0.44        3.04      6.87 o 
   4   5  17        2.00       14.31      9.24 o 
   5   5  17        0.07        3.16      8.34 o 
   6   5  17        9.86       17.24     10.59 o 
   7   5  17        0.33       20.51     11.16 o 
   8   5  17        1.81        9.24      9.58 o 
   2   6  17        5.35        2.70      8.11 o 
   3   6  17        7.85       10.14      8.90 o 
   4   6  17        1.57       23.67     11.95 o 
   5   6  17        2.21        3.27      7.10 o 
   6   6  17        0.08        6.76      7.21 o 
   7   6  17        0.00        1.80      8.57 o 
   8   6  17        4.20       14.76      9.80 o 
   3   7  17        0.44        1.35      9.02 o 
   4   7  17       12.69       11.27      8.11 o 
   5   7  17        1.82        2.25      8.45 o 
   6   7  17        0.03        3.61      7.66 o 
   7   7  17        4.15        8.90      8.45 o 
   8   7  17        2.23       11.72      8.23 o 
   4   8  17        2.55        7.33      9.35 o 
   5   8  17        2.78        7.21      8.57 o 
   6   8  17        2.70       13.75      8.90 o 
   7   8  17        0.18      -10.48      6.99 o 
                                                 
